# Supplementary material for: Marine records reveal multiple phases of Toba’s last volcanic activity
Source: Sci Rep. 2023 Jul 18;13:11575. doi: 10.1038/s41598-023-37999-w (PMC10354072; doi:10.1038/s41598-023-37999-w)
Supplement: Supplementary file 2 — Supplementary Tables. [file 41598_2023_37999_MOESM2_ESM.xlsx]

## Sheet: Fig2 geochemical data
		depth	name	SiO2	SiO2 min	SiO2 max	Alkali	Alkali min	Alkali max	Hf/Ta	Hf/Ta min	Hf/Ta max	Ba/Y	Ba/Y min	Ba/Y max
	VAP 3	225.5	17	76.5374	75.9013	77.2646	8.31944	6.92994	9.48098	3.01823	1.85169	4.54885	36.0118	17.6261	67.8597
		235.5	16.c	76.7877	76.1765	77.4533	8.21134	7.39404	9.30553	3.12778	1.24232	4.25316	32.4522	5.33831	39.0299
		240.5	16.b	77.0107	76.4734	77.7026	7.97908	7.30989	8.75425	3.10431	2.41646	4.44984	46.4233	30.699	198.59
		245.5	16.a	76.7229	75.8956	77.737	8.19381	7.11524	8.92022	3.17379	2.60401	3.75142	35.8594	31.2473	51.4677
		253.5	15	76.7149	76.2093	77.4126	8.28555	6.83177	9.51084	2.86653	1.36044	4.7448	32.2178	1.84605	108.285
		265.5	14.e	76.4948	75.7442	77.5369	8.55536	7.34552	9.73764	1.87868	1.26415	3.15308	15.8726	1.44283	33.5863
		273.5	14.d	76.5446	75.84	77.1225	8.33225	6.9537	9.95548	2.83875	1.34511	4.82465	32.0229	2.25455	41.8164
		275.5	14.c	77.2402	76.5531	78.1991	7.88139	6.54243	8.80993	3.1314	2.71989	3.49435	31.1678	29.3585	32.4898
		278.5	14.b	76.9913	76.3704	77.5967	8.02086	6.82998	8.90482	3.36412	3.08989	3.79168	31.351	30.7825	32.3668
		281.5	14.a	77.549	76.8469	77.8737	8.20573	7.49043	9.06876	3.06486	2.39851	3.30285	34.8981	32.689	36.5887
	VAP 2	290.5	13	77.2071	76.7484	77.908	8.31604	7.39614	9.24903	1.97204	1.34013	3.17685	19.7461	1.80028	34.4761
		296.5	12	76.9704	76.511	77.3269	8.3937	7.62672	8.94052	1.61009	1.22138	1.91367	12.2401	1.41238	20.0451
		300.5	11.c	76.5056	74.9051	78.3935	8.28145	7.63717	9.09818	1.66297	1.42409	2.25405	12.4636	1.40461	29.642
		303.5	11.b	76.2225	75.3644	76.9465	8.22075	7.36586	9.51001	1.8758	1.39165	2.12577	15.1502	1.00981	19.5364
		306.5	11.a	76.4245	75.8856	76.8511	8.08691	7.33346	8.40021	1.65558	1.05155	2.05537	11.8483	1.9296	19.6332
		309.5	10.d	76.3761	75.5615	77.6412	8.59224	8.04907	9.11349	1.71221	1.40419	1.88047	9.35357	1.53988	16.2316
		312.5	10.c	76.1501	75.3087	76.9157	8.69215	8.04689	9.40432	1.65003	0.916857	2.54251	15.122	1.61625	37.7224
		315.5	10.b	75.8977	75.4853	76.4875	8.8479	8.11816	9.51	1.77539	1.44327	2.1465	16.7695	1.47979	42.6291
		317.5	10.a	76.7043	75.4355	77.988	8.21716	7.53135	8.98817	1.75991	1.36417	2.25459	11.0327	1.22448	19.3283
		321.5	9	77.5558	76.7946	78.5528	7.78879	7.11204	8.54161	1.84774	1.02169	2.61473	15.3597	8.24255	37.119
		330.5	8	77.5657	75.971	79.126	7.5555	6.45838	8.38784	2.07168	1.25087	7.20455	15.674	1.58041	38.7546
	VAP 1	343.5	7.d	78.1163	77.4076	79.9564	6.71269	4.47353	9.42366	3.46841	1.23743	5.1471	32.8404	10.2182	43.7291
		350.5	7.c	77.8141	77.082	78.3371	7.33645	5.90852	8.45521	3.97555	1.48944	6.56592	26.4803	2.64065	55.1055
		358.5	7.b	77.4202	75.2346	79.3605	6.78959	4.98081	8.64546	4.68977	1.79281	8.39821	34.1469	3.6148	71.3625
		362.5	7.a	77.372	75.0707	78.6568	6.90499	5.86431	8.57946	6.68654	1.79199	18.5573	78.7776	3.77594	340.967
		375.5	6.c	77.9994	76.7991	78.7153	6.49659	5.87274	7.37871	4.69207	3.16296	6.38124	47.96	40.9199	58.3329
		378.5	6.b	77.9774	76.9035	79.1138	6.60744	6.038	7.16876	4.22565	2.44427	5.19736	62.0484	42.3963	141.767
		382.5	6.a	77.5925	76.2507	79.0325	6.73523	6.00888	7.35457	6.82439	3.24101	14.72	40.127	7.86244	57.0482
		396.5	5.c	77.19	76.568	78.3585	7.22835	5.95512	9.10906	5.00765	3.435	7.27292	168.048	39.2564	719.806
		400.5	5.b	76.8387	76.2955	78.4809	6.95111	5.46944	8.22052	5.51355	4.3861	7.48717	47.5514	41.5451	54.9336
		402.5	5.a	77.1189	74.4086	84.8415	6.39422	3.91955	8.49189	7.96502	3.0167	12.6615	55.2562	38.8298	75.1953
		426.5	4	76.4947	73.8539	78.5196	7.14048	4.99912	9.30278	7.51011	4.78654	10.2889	56.2821	0.566538	78.1653
		432.5	3	77.2139	75.5902	78.1139	6.94392	5.54479	8.87493	4.29602	1.62552	8.66939	36.8602	2.40292	73.8356
		436.5	2	78.1641	77.1396	79.8711	6.97405	5.57702	8.47815	7.54908	5.34143	9.48985	53.1459	38.6674	64.5725
		445.5	1	75.9403	74.323	77.5024	6.27591	5.58708	7.26916	5.72068	4.54487	7.09602	114.091	90.8645	134.113

## Sheet: Fig3 geochemical data
		depth	name	n=	Rb	Y	Ba	Yb	Hf	Ta	Th
	VAP 3	225.5	17	17	216.445	23.1031	771.19	2.34845	2.95267	1.04605	24.1169
		235.5	16.c	15	194.507	20.1466	613.081	2.18938	2.75086	0.938472	20.9687
		240.5	16.b	14	184.398	17.8166	666.484	1.84855	2.4205	0.787503	16.7852
		245.5	16.a	15	178.656	17.4386	618.682	1.76213	2.51897	0.793651	16.6409
		253.5	15	16	200.213	22.2471	548.259	2.51266	2.67274	1.0637	21.307
		265.5	14.e	17	226.738	28.0472	410.798	3.2721	2.57051	1.43519	26.1489
		273.5	14.d	23	196.693	20.6393	616.42	2.17793	2.68781	1.01745	21.9184
		275.5	14.c	11	248.351	26.4138	820.687	2.35323	3.15748	1.00883	22.0562
		278.5	14.b	8	173.543	18.7604	587.916	1.99763	2.6573	0.793346	18.7303
		281.5	14.a	8	188.05	18.3596	639.419	1.90064	2.51926	0.817765	17.4844
	VAP 2	290.5	13	6	212.165	27.1702	447.036	3.14116	2.50959	1.39977	27.0565
		296.5	12	7	251.419	36.2892	405.525	4.11252	2.97835	1.87603	35.7462
		300.5	11.c	13	207.52	32.8115	350.914	3.89656	2.79893	1.72734	31.6698
		303.5	11.b	10	197.906	29.948	441.308	3.10713	2.77623	1.48664	28.1275
		306.5	11.a	6	236.166	28.0398	311.299	3.04665	2.29073	1.41508	26.1995
		309.5	10.d	8	202.24	29.527	267.274	3.58978	2.64127	1.57098	27.9648
		312.5	10.c	13	228.341	33.2908	446.058	3.67814	2.80544	1.79161	27.947
		315.5	10.b	8	208.429	29.6723	432.255	3.48197	2.83747	1.64432	28.4496
		317.5	10.a	11	234.583	35.7758	350.155	4.07436	3.04859	1.78223	32.2514
		321.5	9	17	216.244	30.4196	455.518	3.45441	2.83343	1.52231	27.3582
		330.5	8	24	213.098	29.7015	424.494	3.27914	2.76699	1.46298	26.8645
	VAP 1	343.5	7.d	6	184.795	11.7632	402.197	1.32346	1.97677	0.588629	14.9287
		350.5	7.c	4	213.354	22.3948	259.74	2.79095	2.98284	1.17306	23.4094
		358.5	7.b	10	169.716	15.3433	245.613	1.6932	2.43024	0.725429	17.1114
		362.5	7.a	7	174.679	14.2592	287.166	1.63857	2.59771	0.700169	17.108
		375.5	6.c	12	183.446	7.29352	348.086	0.933705	2.32402	0.506858	13.7179
		378.5	6.b	7	92.904	3.71157	184.649	0.489069	1.21468	0.27421	7.27024
		382.5	6.a	4	123.413	5.13138	218.051	0.606086	1.34653	0.310925	9.14918
		396.5	5.c	7	204.225	8.679	438.65	1.1482	2.46047	0.515004	13.8898
		400.5	5.b	6	228.219	9.29116	430.057	1.3461	2.8634	0.562615	15.8018
		402.5	5.a	8	83.0773	8.08264	421.036	0.930464	2.10768	0.342574	8.76201
		426.5	4	5	107.267	9.29834	625.149	1.39815	2.92823	0.387869	8.81505
		432.5	3	7	160.938	19.8859	417.396	2.34866	2.50419	0.860622	20.5783
		436.5	2	3	192.427	9.42831	537.192	1.13049	4.06013	0.639336	17.1386
		445.5	1	8	78.8144	6.93286	789.028	0.882351	2.43684	0.428075	6.23845

## Sheet: Tephra compo major
		depth	name	n=	SiO2	TiO2	Al2O3	Fe2O3 T	MnO	MgO	CaO	Na2O	K2O	P2O5	F	Cl	Alkali
	VAP 3	225.5	17	17	76.5374	0.106322	12.931	0.904365	0.0823114	0.0835528	0.80141	3.52306	4.79638	0.0573708	0.153038	0.129317	8.31944
				SD	0.390574	0.0732824	0.322493	0.17347	0.0544555	0.0266008	0.104874	0.273535	0.489312	0.0357496	0.0907606	0.0287794	0.381983
				RSD	0.510305	68.9252	2.49396	19.1815	66.1579	31.8371	13.0862	7.76415	10.2017	62.3132	59.3061	22.2549	4.59145
		235.5	16.c	15	76.7877	0.111315	12.9307	0.836121	0.0603706	0.083235	0.772634	3.64301	4.56833	0.0408736	0.171921	0.131992	8.21134
				SD	0.383165	0.0536511	0.284595	0.13165	0.0524142	0.0221092	0.0617134	0.189008	0.278857	0.0321166	0.0933195	0.0213561	0.303904
				RSD	0.498993	48.1975	2.20092	15.7454	86.8207	26.5624	7.9874	5.18823	6.10414	78.5752	54.2805	16.1798	3.70103
		240.5	16.b	14	77.0107	0.120699	12.9432	0.797883	0.0765846	0.0827283	0.794169	3.67126	4.30782	0.0536774	0.11261	0.12977	7.97908
				SD	0.416366	0.0726752	0.2335	0.150272	0.0434724	0.025641	0.189868	0.159043	0.267356	0.036301	0.0734536	0.0297829	0.232484
				RSD	0.540659	60.2119	1.80404	18.8339	56.7639	30.9942	23.9077	4.33211	6.2063	67.6281	65.2286	22.9505	2.91367
		245.5	16.a	15	76.7229	0.130483	12.9659	0.825908	0.0747373	0.0933204	0.766024	3.69554	4.49827	0.0490476	0.120354	0.149877	8.19381
				SD	0.559799	0.0502632	0.248993	0.119515	0.0468253	0.0210359	0.0563451	0.376576	0.215405	0.0362681	0.0755177	0.023181	0.498096
				RSD	0.729637	38.521	1.92037	14.4707	62.6532	22.5416	7.35552	10.19	4.78862	73.9447	62.7463	15.4666	6.07893
		253.5	15	16	76.7149	0.0918898	12.82	0.914445	0.0699149	0.0881867	0.810449	3.66258	4.62297	0.064688	0.0870147	0.133083	8.28555
				SD	0.447225	0.0530296	0.321568	0.137506	0.0407544	0.0442833	0.157601	0.246746	0.476122	0.0508253	0.0532373	0.0365572	0.447225
				RSD	0.58297	57.71	2.50833	15.0372	58.2915	50.2154	19.4461	6.73694	10.2991	78.5698	61.1819	27.4695	5.39765
		265.5	14.e	17	76.4948	0.0933216	12.8157	0.938547	0.074092	0.0656862	0.752766	3.32522	5.23014	0.0409228	0.139403	0.159358	8.55536
				SD	0.473406	0.0615693	0.25737	0.126248	0.0566363	0.0278228	0.0910185	0.262203	0.371563	0.0365677	0.102892	0.0236355	0.250122
				RSD	0.618873	65.9754	2.00825	13.4514	76.4406	42.3572	12.0912	7.88528	7.10427	89.3579	73.8088	14.8317	2.92357
		273.5	14.d	23	76.5446	0.131455	12.8854	0.878535	0.100792	0.0929768	0.834618	3.74601	4.58623	0.0454327	0.16729	0.131204	8.33225
				SD	0.380934	0.0872786	0.244779	0.110044	0.0605043	0.0410184	0.137872	0.337678	0.497285	0.0358809	0.104142	0.0288513	0.359381
				RSD	0.497663	66.3945	1.89966	12.5259	60.0289	44.1168	16.5192	9.01433	10.843	78.976	62.2522	21.9896	4.31313
		275.5	14.c	11	77.2402	0.120359	12.7712	0.844909	0.0753789	0.0868285	0.809644	3.62675	4.25464	0.0723292	0.0552288	0.144704	7.88139
				SD	0.610698	0.0821105	0.217125	0.111899	0.0270137	0.0422608	0.0847965	0.717027	0.152701	0.0417593	0.0465265	0.00703631	0.706051
				RSD	0.790647	68.2212	1.70011	13.2439	35.8372	48.6716	10.4733	19.7705	3.58905	57.735	84.2433	4.86255	8.95846
		278.5	14.b	8	76.9913	0.115291	12.8165	0.88294	0.0633007	0.117323	0.780873	3.78283	4.23804	0.0434006	0.102407	0.146822	8.02086
				SD	0.436663	0.0613262	0.265251	0.139274	0.0476123	0.0509329	0.0510419	0.493332	0.20856	#DIV/0!	0.10456	0.0188738	0.554748
				RSD	0.567158	53.1926	2.0696	15.7739	75.2162	43.4127	6.53652	13.0413	4.92115	#DIV/0!	102.103	12.8549	6.91631
		281.5	14.a	8	77.549	0.155362	12.2375	0.846328	0.0492216	0.0751849	0.733244	3.92509	4.28064	0.0202119	0.0413761	0.149737	8.20573
				SD	0.342311	0.10087	0.207967	0.069675	0.040039	0.020485	0.0162294	0.289459	0.207778	0.0120524	0.0258444	0.0157055	0.311127
				RSD	0.441412	64.9256	1.69942	8.23262	81.3444	27.2461	2.21338	7.37457	4.85391	59.6303	62.4621	10.4887	3.79158
	VAP 2	290.5	13	6	77.2071	0.0742264	12.3044	0.968818	0.0431138	0.0592714	0.796811	3.52267	4.79337	0.0747226	0.0509873	0.145015	8.31604
				SD	0.385116	0.0458918	0.559061	0.178639	0.0371662	0.02398	0.0573726	0.242226	0.499698	0.0450053	0.0344759	0.0155395	0.293156
				RSD	0.49881	61.8268	4.54358	18.4388	86.2048	40.458	7.20028	6.87619	10.4248	60.2298	67.6166	10.7158	3.52519
		296.5	12	7	76.9704	0.0849833	12.3155	1.01699	0.109632	0.0456388	0.825319	3.32777	5.06593	0.0579845	0.0620953	0.175854	8.3937
				SD	0.313063	0.0535729	0.326629	0.168523	0.0380117	0.0370102	0.230956	0.274357	0.177848	0.0431507	0.0303647	0.0299178	0.199667
				RSD	0.406732	63.0394	2.65219	16.5708	34.6722	81.0939	27.9838	8.24446	3.51068	74.4177	48.9001	17.0128	2.37877
		300.5	11.c	13	76.5056	0.0776399	13.1561	0.953713	0.0721127	0.0486443	0.734162	3.17318	5.10827	0.0379449	0.0701125	0.144683	8.28145
				SD	0.863376	0.0588093	0.818042	0.148129	0.0430772	0.026752	0.0868928	0.258236	0.171606	0.0263525	0.0375367	0.0137302	0.227957
				RSD	1.12851	75.7462	6.21796	15.5318	59.736	54.9952	11.8356	8.13809	3.35939	69.4493	53.5379	9.48986	2.75262
		303.5	11.b	10	76.2225	0.122808	13.3121	1.00265	0.0811332	0.0582987	0.773453	3.05152	5.16923	0.0426003	0.0717574	0.183544	8.22075
				SD	0.470386	0.080098	0.301735	0.0768869	0.0457988	0.01986	0.0821764	0.413672	0.27831	0.0272011	0.0444272	0.0749497	0.365954
				RSD	0.617122	65.222	2.26662	7.66839	56.449	34.0659	10.6246	13.5563	5.38398	63.852	61.9131	40.8348	4.45159
		306.5	11.a	6	76.4245	0.0592282	13.3741	0.977077	0.0547319	0.046607	0.76817	3.06391	5.02299	0.0253609	0.049149	0.144	8.08691
				SD	0.364812	0.0692565	0.468297	0.133948	0.0344982	0.0174741	0.0808139	0.269972	0.135857	0.0386961	0.0264377	0.0192803	0.337849
				RSD	0.47735	116.932	3.50151	13.7091	63.0313	37.4924	10.5203	8.81133	2.70471	152.582	53.7909	13.3891	4.17773
		309.5	10.d	8	76.3761	0.068589	12.837	0.935655	0.112942	0.0627846	0.782857	3.58651	5.00573	0.104714	0.0656202	0.151269	8.59224
				SD	0.638655	0.0494008	0.430934	0.122998	0.0924017	0.0340378	0.0826202	0.172138	0.222069	0.0672406	0.0457297	0.0367954	0.174054
				RSD	0.836198	72.0243	3.35695	13.1456	81.8136	54.2137	10.5537	4.79958	4.43629	64.2137	69.6884	24.3246	2.02571
		312.5	10.c	13	76.1501	0.0852129	12.8608	1.05781	0.116045	0.0732245	0.813775	3.49086	5.20129	0.104212	0.100789	0.1404	8.69215
				SD	0.434392	0.0584347	0.266557	0.153395	0.072083	0.0298734	0.131831	0.191781	0.258305	0.0289033	0.0787608	0.0392178	0.187781
				RSD	0.570442	68.575	2.07263	14.5013	62.1167	40.797	16.1999	5.49381	4.96617	27.735	78.1443	27.933	2.16035
		315.5	10.b	8	75.8977	0.0813107	13.1142	0.922741	0.0530021	0.0623987	0.83668	3.68083	5.16707	0.130619	0.0648705	0.139254	8.8479
				SD	0.428823	0.0581288	0.369232	0.124727	0.0550651	0.0257841	0.0881163	0.16672	0.288262	0.0732863	0.0446584	0.0256881	0.373366
				RSD	0.565001	71.4897	2.8155	13.517	103.892	41.3216	10.5317	4.5294	5.57883	56.1069	68.8423	18.4469	4.21982
		317.5	10.a	11	76.7043	0.0848806	12.9608	0.957076	0.0542552	0.0506114	0.780197	3.4238	4.79336	0.0429535	0.0406461	0.141337	8.21716
				SD	0.795948	0.0791443	0.659044	0.0950109	0.0339524	0.0277297	0.107704	0.160915	0.337267	0.0518875	0.0345248	0.025892	0.411514
				RSD	1.03768	93.2419	5.08492	9.9272	62.579	54.7893	13.8047	4.6999	7.03612	120.799	84.9401	18.3193	5.00798
		321.5	9	17	77.5558	0.0895358	12.2349	0.934967	0.100434	0.0500448	0.790657	3.16741	4.62137	0.0304512	0.611082	0.13629	7.78879
				SD	0.507821	0.0549462	0.342668	0.13963	0.0635574	0.0192863	0.0650538	0.201612	0.21912	0.0243151	0.408469	0.0194791	0.254241
				RSD	0.654782	61.3679	2.80073	14.9342	63.2824	38.5382	8.22781	6.36521	4.74145	79.8494	66.8435	14.2924	3.26419
		330.5	8	24	77.5657	0.0715634	12.5165	0.98144	0.0777937	0.0566452	0.767526	2.9298	4.6257	0.0253232	0.567787	0.144609	7.5555
				SD	0.707894	0.049121	0.31692	0.131292	0.0470514	0.0200823	0.0890185	0.359279	0.184784	0.0187139	0.373631	0.0249992	0.382397
				RSD	0.912637	68.6398	2.53202	13.3775	60.4823	35.4527	11.5981	12.2629	3.99472	73.9002	65.8047	17.2875	5.06117
	VAP 1	343.5	7.d	6	78.1163	0.116483	12.5726	0.860946	0.0609304	0.167484	1.10331	3.04168	3.67101	0.0481639	0.388077	0.120593	6.71269
				SD	0.969854	0.0591851	0.689283	0.372106	0.0394128	0.100437	0.359554	0.810066	0.869091	0.0345485	0.420959	0.0517696	0.648116
				RSD	1.24155	50.8101	5.48241	43.2206	64.6851	59.9683	32.5888	26.6322	23.6744	71.7311	108.473	42.9293	9.65509
		350.5	7.c	4	77.8141	0.113191	12.1191	1.0858	0.0631604	0.113922	0.921437	2.9777	4.35875	0.0301645	0.383277	0.131094	7.33645
				SD	0.533637	0.127706	0.590962	0.149911	0.0494421	0.0880214	0.196136	0.436428	0.388474	0.0279371	0.310322	0.0413561	0.775483
				RSD	0.685785	112.824	4.8763	13.8065	78.2802	77.2646	21.2859	14.6566	8.91251	92.6157	80.9655	31.547	10.5703
		358.5	7.b	10	77.4202	0.162052	12.8805	0.986788	0.0428909	0.130099	1.00883	2.5709	4.21869	0.0350517	0.846579	0.135514	6.78959
				SD	1.16581	0.081773	0.422551	0.19986	0.0283301	0.0713484	0.162531	0.555024	0.513096	0.02893	0.649715	0.0330085	0.784046
				RSD	1.50582	50.4609	3.28056	20.2536	66.0517	54.8417	16.1108	21.5887	12.1624	82.5353	76.746	24.358	11.5478
		362.5	7.a	7	77.372	0.200985	12.7394	1.10334	0.0656062	0.183946	1.09806	2.79118	4.1138	0.0394491	0.359095	0.130734	6.90499
				SD	1.35387	0.130925	0.587267	0.270804	0.0545553	0.111453	0.360371	0.287475	0.596106	0.0322508	0.192512	0.0347751	0.616764
				RSD	1.74983	65.1415	4.60985	24.5439	83.1557	60.5898	32.8188	10.2994	14.4904	81.753	53.6103	26.5999	8.93216
		375.5	6.c	12	77.9994	0.165168	12.3697	0.997382	0.0522917	0.201713	1.19619	2.97599	3.5206	0.0376017	0.539277	0.190685	6.49659
				SD	0.591684	0.0349804	0.309043	0.133121	0.0378783	0.0249088	0.113691	0.298125	0.141966	0.0232868	0.421704	0.105922	0.370509
				RSD	0.758575	21.1787	2.49839	13.3471	72.4366	12.3486	9.50446	10.0177	4.03244	61.9302	78.1981	55.548	5.70313
		378.5	6.b	7	77.9774	0.17159	12.5015	0.973419	0.0452463	0.196038	1.18353	2.91088	3.69657	0.0432707	0.330365	0.17132	6.60744
				SD	0.856512	0.0903177	0.473694	0.174321	0.046208	0.0423666	0.150711	0.283792	0.0848997	0.0288665	0.179104	0.0211279	0.208308
				RSD	1.09841	52.6359	3.7891	17.9081	102.126	21.6114	12.734	9.74938	2.29672	66.7114	54.2139	12.3324	3.15262
		382.5	6.a	4	77.5925	0.191634	12.602	0.982121	0.0660295	0.169187	1.09962	2.91065	3.82458	0.0352279	0.613645	0.155881	6.73523
				SD	0.933274	0.0973662	0.31184	0.146914	0.0568026	0.0667434	0.145635	0.188658	0.323261	0.0491554	0.540284	0.0359459	0.417913
				RSD	1.20279	50.8084	2.47452	14.9588	86.026	39.4495	13.2441	6.48162	8.4522	139.535	88.0451	23.0598	6.20487
		396.5	5.c	7	77.19	0.213518	12.667	1.04331	0.0750895	0.203136	1.19503	3.32101	3.90735	0.153735	0.028503	0.169274	7.22835
				SD	0.602146	0.0646722	0.479511	0.148014	0.0556666	0.0263526	0.162907	0.449718	0.621807	0.0581063	0.0107731	0.0528481	0.646647
				RSD	0.780083	30.2889	3.78551	14.187	74.1336	12.9729	13.632	13.5416	15.9138	37.7964	37.7964	31.2205	8.94598
		400.5	5.b	6	76.8387	0.201572	12.8956	1.02805	0.110452	0.226676	1.22654	3.0447	3.90642	0.0684717	1.08068	0.183282	6.95111
				SD	0.8434	0.093371	0.240463	0.200639	0.0513161	0.0477649	0.0939712	0.655378	0.40059	0.0306215	0.606376	0.0486174	0.968067
				RSD	1.09762	46.3214	1.86469	19.5166	46.4602	21.0719	7.66146	21.5252	10.2547	44.7214	56.1106	26.526	13.9268
		402.5	5.a	8	77.1189	0.191477	12.9083	1.18467	0.111089	0.223159	1.49448	3.53793	2.85629	0.0543437	0.50925	0.162689	6.39422
				SD	3.289	0.0823374	1.69325	0.446752	0.075576	0.085219	0.14106	0.88779	0.664897	0.0293501	0.344905	0.0877689	1.26966
				RSD	4.26484	43.0013	13.1175	37.7111	68.0318	38.1875	9.43873	25.0935	23.2784	54.0083	67.7281	53.9489	19.8564
		426.5	4	5	76.4947	0.1752	13.077	1.24457	0.129958	0.244636	1.33551	3.49196	3.64851	0.048936	0.028303	0.161227	7.14048
				SD	1.94416	0.139951	1.11349	0.19436	0.0750187	0.103658	0.930389	0.999758	1.03953	0.024468	0.00922447	0.0796348	0.284721
				RSD	2.54157	79.8807	8.51484	15.6167	57.7252	42.3725	69.6655	28.6303	28.4918	50	32.5918	49.393	3.98743
		432.5	3	7	77.2139	0.155882	12.6288	1.13149	0.0972862	0.187738	1.27315	3.39406	3.54985	0.0421258	0.271129	0.144036	6.94392
				SD	0.775641	0.18257	0.841989	0.277863	0.0376593	0.124178	0.378286	0.380275	0.643051	0.0432518	0.132315	0.0505114	0.453832
				RSD	1.00453	117.121	6.66719	24.5573	38.7098	66.1446	29.7126	11.2041	18.1149	102.673	48.8017	35.0685	6.53568
		436.5	2	3	78.1641	0.249433	12.3795	0.832194	0.0683867	0.100379	1.0301	3.08734	3.88672	0.0294391	0.266611	0.10635	6.97405
				SD	1.48819	0.0782258	0.971024	0.243045	0.039569	0.121834	0.5425	0.593662	0.862235	0.0131827	0.153928	0.089032	0.288951
				RSD	1.90393	31.3614	7.84382	29.2053	57.8607	121.374	52.6648	19.2289	22.1841	44.7797	57.735	83.7162	4.14323
		445.5	1	8	75.9403	0.212671	13.7864	1.36881	0.110714	0.355305	1.75194	3.36263	2.91328	0.049294	0.0341714	0.185317	6.27591
				SD	0.978737	0.0832936	0.478259	0.273452	0.0789968	0.0274958	0.27206	0.397238	0.168841	0.0174281	0.0133865	0.0207667	0.406309
				RSD	1.28882	39.1654	3.46907	19.9774	71.3524	7.73864	15.529	11.8133	5.79555	35.3553	39.1746	11.206	6.47411

## Sheet: tephra compo trace
		depth	name	n=	Sc	Rb	Sr (86)	Sr (88)	Y	Zr	Nb	Ba	La	Ce	Pr		depth	name	Nd	Sm	Eu	Gd	Tb	Dy	Ho	Er		depth	name	Tm	Yb	Lu	Hf (177)	Hf (178)	Ta	Pb	Th	U
	VAP 3	225.5	17	17	1.86012	216.445	93.858	92.7739	23.1031	78.2167	10.3567	771.19	29.6982	59.9467	6.23498	VAP 3	225.5	17	20.8492	3.75497	0.55747	3.10102	0.508031	3.09378	0.640346	2.09678	VAP 3	225.5	17	0.324524	2.34845	0.360523	2.89323	2.95267	1.04605	26.8825	24.1169	4.45493
				sd	0.611995	51.0053	20.9179	20.4846	7.42353	17.5929	3.57236	139.501	6.24464	12.089	1.23355			sd	3.85583	0.723349	0.145373	0.842431	0.178644	0.872141	0.212083	0.789073			sd	0.136792	0.879525	0.169748	0.800687	0.803541	0.439229	7.64201	6.75082	1.16777
				RSD	32.9009	23.5651	22.2868	22.0802	32.1322	22.4926	34.4933	18.0891	21.027	20.1662	19.7843			RSD	18.4939	19.2638	26.0773	27.1662	35.164	28.1902	33.1201	37.6325			RSD	42.1516	37.4512	47.0839	27.6745	27.214	41.9893	28.4274	27.9921	26.2129
		235.5	16.c	15	1.95681	194.507	81.3832	80.2234	20.1466	64.5496	8.64582	613.081	23.8668	49.2973	5.28301		235.5	16.c	19.4019	3.43228	0.506565	2.91546	0.472729	2.77278	0.586277	1.8845		235.5	16.c	0.341723	2.18938	0.329987	2.62523	2.75086	0.938472	24.6677	20.9687	4.51932
				SD	0.719255	26.5646	15.9529	16.485	5.71849	8.36287	2.36105	125.176	2.99063	5.61349	0.636447			SD	5.25665	0.630711	0.126987	0.623241	0.111106	0.811291	0.172313	0.616005			SD	0.138275	0.748527	0.107402	0.393221	0.323954	0.349325	4.73037	5.07955	0.739389
				RSD	36.7565	13.6574	19.6022	20.5488	28.3844	12.9557	27.3086	20.4176	12.5305	11.387	12.047			RSD	27.0935	18.3759	25.0682	21.3771	23.503	29.2591	29.3911	32.6879			RSD	40.464	34.189	32.5472	14.9785	11.7765	37.2227	19.1764	24.2244	16.3606
		240.5	16.b	14	2.13792	184.398	91.2573	88.4903	17.8166	62.6134	7.68303	666.484	23.5541	47.1134	4.9477		240.5	16.b	16.572	2.77996	0.435706	2.59698	0.425993	2.50382	0.528189	1.65907		240.5	16.b	0.256973	1.84855	0.28285	2.55009	2.4205	0.787503	20.3763	16.7852	3.97133
				sd	0.511454	40.8991	33.0774	28.076	5.20807	13.8479	1.79854	130.506	5.3993	11.4237	1.26661			sd	4.42193	0.803122	0.127828	1.04365	0.135611	0.853465	0.172617	0.489716			sd	0.0956502	0.634398	0.0820136	0.599172	0.677755	0.217745	4.07162	3.714	0.850053
				RSD	23.923	22.1797	36.2464	31.7278	29.2317	22.1164	23.4092	19.5813	22.923	24.2472	25.6			RSD	26.6831	28.8897	29.3381	40.1871	31.8341	34.0865	32.681	29.5175			RSD	37.2219	34.3186	28.9954	23.4961	28.0007	27.65	19.9822	22.1267	21.4047
		245.5	16.a	15	2.11946	178.656	79.2755	77.2681	17.4386	62.3654	7.48425	618.682	23.3272	48.0795	5.16416		245.5	16.a	16.7456	3.12415	0.461774	2.46732	0.423461	2.72234	0.527649	1.68829		245.5	16.a	0.25496	1.76213	0.258312	2.52774	2.51897	0.793651	20.7533	16.6409	3.84917
				SD	0.602912	15.2808	7.23409	7.69969	2.00378	9.56209	0.88345	61.2769	2.55029	5.99952	0.599023			SD	1.85037	0.558026	0.0704873	0.438262	0.0894729	0.379907	0.0980412	0.360433			SD	0.0470665	0.374039	0.0597246	0.511239	0.458566	0.114171	2.40962	2.26154	0.508736
				RSD	28.4464	8.55322	9.12526	9.9649	11.4905	15.3324	11.8041	9.90442	10.9327	12.4783	11.5996			RSD	11.0499	17.8617	15.2645	17.7627	21.129	13.9552	18.5807	21.349			RSD	18.4604	21.2265	23.1212	20.2252	18.2045	14.3856	11.6108	13.5902	13.2168
		253.5	15	16	2.14544	200.213	83.902	82.7627	22.2471	69.5441	9.63378	548.259	25.2849	51.7536	5.42117		253.5	15	17.947	3.27951	0.469508	2.96094	0.51449	3.34838	0.656537	2.26674		253.5	15	0.352054	2.51266	0.35608	2.80782	2.67274	1.0637	24.0664	21.307	4.22839
				sd	0.656761	58.4155	43.3252	43.1315	9.47947	13.4704	3.79612	229.611	7.59183	14.5383	1.51903			sd	5.16529	0.895999	0.176754	1.12657	0.182609	1.44347	0.287813	1.10326			sd	0.184286	1.09857	0.162176	0.718427	0.684635	0.533791	7.75714	7.80997	1.18766
				RSD	30.6119	29.1766	51.6379	52.1147	42.6099	19.3695	39.4042	41.8801	30.0251	28.0913	28.0203			RSD	28.7808	27.3211	37.6466	38.0477	35.4932	43.1094	43.8381	48.6715			RSD	52.346	43.7216	45.5449	25.5866	25.6155	50.1825	32.2323	36.6545	28.0879
		265.5	14.e	17	2.01558	226.738	48.0072	46.923	28.0472	72.2619	12.8841	410.798	25.6568	52.7979	5.64008		265.5	14.e	17.9681	3.56761	0.350285	3.1131	0.62267	3.92493	0.832341	2.92346		265.5	14.e	0.458527	3.2721	0.47349	2.6131	2.57051	1.43519	29.6861	26.1489	4.44584
				SD	0.484636	42.7272	23.7305	20.5639	6.72065	12.7205	3.33349	252.983	5.3276	10.5073	0.926847			SD	2.85515	0.535333	0.153881	0.63939	0.145753	0.738875	0.222241	0.773887			SD	0.104568	0.861114	0.120627	0.437746	0.478492	0.314138	4.80178	4.11227	0.968537
				RSD	24.0445	18.8442	49.4312	43.8248	23.962	17.6033	25.8729	61.5832	20.7649	19.901	16.4332			RSD	15.8901	15.0054	43.9302	20.5387	23.4078	18.8252	26.7007	26.4716			RSD	22.8053	26.3169	25.4761	16.752	18.6147	21.8882	16.1752	15.7263	21.7852
		273.5	14.d	23	2.56488	196.693	82.6934	83.131	20.6393	72.0919	9.44579	616.42	28.7875	58.9539	6.16945		273.5	14.d	20.0094	3.54232	0.564097	2.78651	0.50671	3.15329	0.621379	2.09345		273.5	14.d	0.328972	2.17793	0.34239	2.78052	2.68781	1.01745	26.2179	21.9184	3.96741
				sd	0.923571	36.2324	25.6123	24.5298	6.01564	12.3361	2.70771	152.892	7.1179	12.628	1.24704			sd	3.93443	0.663726	0.159524	0.611121	0.118694	0.816601	0.185859	0.666794			sd	0.128345	0.819166	0.126699	0.508838	0.530491	0.361866	11.6395	4.90727	0.716614
				RSD	36.0084	18.4208	30.9727	29.5074	29.1465	17.1117	28.6658	24.8032	24.7257	21.4202	20.2132			RSD	19.6629	18.737	28.2795	21.9314	23.4244	25.8968	29.9108	31.8515			RSD	39.014	37.612	37.0041	18.3001	19.7369	35.5661	44.3953	22.3889	18.0625
		275.5	14.c	11	2.1857	248.351	114.007	111.511	26.4138	90.5516	11.4421	820.687	32.9478	65.672	6.88724		275.5	14.c	23.3703	4.30051	0.699043	3.36992	0.580184	3.63526	0.735771	2.33117		275.5	14.c	0.367986	2.35323	0.426961	3.27774	3.15748	1.00883	28.3196	22.0562	5.40334
				SD	1.0477	25.5232	17.8339	13.2605	3.05921	10.4516	1.29212	72.2714	3.95684	7.54581	0.824675			SD	2.51212	0.901034	0.156491	0.445667	0.10143	0.52509	0.129746	0.296753			SD	0.0432373	0.279976	0.0647882	0.374161	0.410158	0.114829	3.34014	2.55814	0.598214
				RSD	47.9345	10.2771	15.6428	11.8917	11.5819	11.5422	11.2926	8.80621	12.0094	11.4901	11.9739			RSD	10.7492	20.9518	22.3865	13.2249	17.4824	14.4444	17.6341	12.7298			RSD	11.7497	11.8975	15.1743	11.4152	12.99	11.3825	11.7945	11.5983	11.0712
		278.5	14.b	8	2.4134	173.543	77.5243	75.8425	18.7604	63.5434	7.49083	587.916	23.8697	48.1832	5.00006		278.5	14.b	17.3814	3.31147	0.492337	2.75996	0.447825	2.79939	0.551411	1.91378		278.5	14.b	0.299673	1.99763	0.338959	2.5747	2.6573	0.793346	23.5335	18.7303	4.70443
				sd	0.451128	13.5674	8.07051	6.38018	1.73792	5.92273	0.634994	51.9487	2.19796	4.58862	0.353525			sd	1.8755	0.547782	0.0617106	0.468585	0.0525223	0.263438	0.0529576	0.253443			sd	0.0393287	0.306154	0.0456332	0.269072	0.215951	0.0852752	2.55569	1.98993	0.511846
				RSD	18.6926	7.81791	10.4103	8.41241	9.26377	9.32076	8.47694	8.83606	9.20817	9.52328	7.07041			RSD	10.7903	16.542	12.5342	16.978	11.7283	9.41057	9.60402	13.2431			RSD	13.1239	15.3258	13.4628	10.4506	8.12671	10.7488	10.8598	10.6241	10.8801
		281.5	14.a	8	2.53279	188.05	82.4919	82.2575	18.3596	62.8623	7.84317	639.419	24.331	50.715	5.31684		281.5	14.a	17.5559	3.21168	0.519373	2.84298	0.451404	3.02152	0.562583	1.75555		281.5	14.a	0.291509	1.90064	0.297643	2.62113	2.51926	0.817765	39.7955	17.4844	4.09048
				SD	1.14011	38.6636	20.2643	20.1882	4.1735	15.7462	1.73098	141.221	6.17981	12.7007	1.34962			SD	4.41415	0.801845	0.154432	0.627043	0.120471	0.788516	0.124442	0.410706			SD	0.0708453	0.435498	0.0795793	0.702282	0.605315	0.166521	15.0117	4.00018	0.853541
				RSD	45.0138	20.5602	24.5652	24.5427	22.7319	25.0487	22.0699	22.0858	25.3989	25.0434	25.3838			RSD	25.1434	24.9665	29.7343	22.0558	26.6881	26.0966	22.1198	23.3948			RSD	24.303	22.9132	26.7365	26.7931	24.0275	20.363	37.7221	22.8786	20.8665
	VAP 2	290.5	13	6	2.56152	212.165	51.6821	49.4717	27.1702	72.2365	13.3165	447.036	25.4586	51.439	5.49674	VAP 2	290.5	13	19.0212	3.834	0.340345	3.41583	0.604284	3.94992	0.796417	2.67893	VAP 2	290.5	13	0.439386	3.14116	0.488466	2.60729	2.50959	1.39977	33.5947	27.0565	4.41536
				sd	1.42475	59.7163	14.4485	16.0154	10.6864	12.5843	4.42447	208.364	3.96909	6.8433	0.652673			sd	3.13683	1.27413	0.0809239	0.89956	0.218602	1.30823	0.274924	0.911395			sd	0.16366	1.3214	0.196248	0.614104	0.448241	0.549359	11.0888	8.12048	1.44624
				RSD	55.6214	28.1462	27.9564	32.3728	39.3314	17.421	33.2256	46.6101	15.5904	13.3037	11.8738			RSD	16.4912	33.2324	23.777	26.3351	36.1754	33.1205	34.5201	34.0208			RSD	37.2474	42.0674	40.1764	23.5534	17.8611	39.2463	33.0076	30.013	32.7548
		296.5	12	7	2.97969	251.419	41.2523	46.2521	36.2892	85.2677	17.3712	405.525	28.9543	59.3879	6.30191		296.5	12	21.4547	4.40683	0.341884	4.15241	0.775431	5.06732	1.11634	3.52481		296.5	12	0.587128	4.11252	0.65982	3.36692	2.97835	1.87603	37.6849	35.7462	5.75018
				SD	1.36036	53.234	21.5752	23.35	9.46804	21.7965	3.91332	291.122	9.22455	15.5311	1.66236			SD	5.18448	0.906322	0.13453	1.18412	0.223164	1.67404	0.250464	1.01447			SD	0.18908	1.06175	0.186261	0.755323	0.752122	0.466118	7.45727	9.45783	1.66418
				RSD	45.6546	21.1734	52.3007	50.4841	26.0906	25.5625	22.5276	71.789	31.8589	26.152	26.3786			RSD	24.1648	20.5663	39.3495	28.5165	28.7793	33.036	22.4362	28.7809			RSD	32.2042	25.8176	28.229	22.4337	25.253	24.846	19.7885	26.4583	28.9413
		300.5	11.c	13	2.74454	207.52	40.6538	42.0465	32.8115	76.1996	14.6687	350.914	26.135	52.8429	5.73478		300.5	11.c	19.2024	4.16946	0.307628	3.80426	0.698452	4.64266	1.07946	3.21607		300.5	11.c	0.56765	3.89656	0.631784	3.02668	2.79893	1.72734	127.026	31.6698	5.07791
				sd	1.00368	29.6042	13.6414	14.2983	7.865	9.77239	2.42019	213.629	3.79421	6.97511	0.687622			sd	2.72167	0.723891	0.0839796	0.825228	0.175828	1.22473	0.241482	0.750403			sd	0.152649	1.07456	0.148568	0.633414	0.481092	0.441978	148.943	6.3454	1.34529
				RSD	36.5701	14.2657	33.555	34.006	23.9703	12.8247	16.499	60.878	14.5177	13.1997	11.9904			RSD	14.1736	17.3617	27.2991	21.6922	25.174	26.38	22.3706	23.3329			RSD	26.8913	27.5772	23.5156	20.9277	17.1885	25.5873	117.254	20.0361	26.493
		303.5	11.b	10	2.24058	197.906	48.1764	47.8821	29.948	76.7194	13.7075	441.308	27.581	53.9022	5.62562		303.5	11.b	19.0667	3.94607	0.385459	3.66558	0.60325	4.22658	0.879921	2.61504		303.5	11.b	0.456297	3.10713	0.579864	2.83551	2.77623	1.48664	134.91	28.1275	4.41044
				SD	0.96671	33.1128	19.8079	16.9626	5.90657	16.3105	2.76076	214.991	7.46485	12.5947	1.64359			SD	4.89849	0.983115	0.146516	0.955006	0.201993	0.980347	0.290593	0.992952			SD	0.15827	1.06625	0.115632	0.802241	0.720828	0.408757	150.656	8.50939	1.13033
				RSD	43.1456	16.7316	41.1153	35.4258	19.7227	21.26	20.1405	48.7167	27.0652	23.3658	29.2162			RSD	25.6913	24.9138	38.0109	26.0533	33.4842	23.1948	33.0249	37.9708			RSD	34.6857	34.3162	19.9413	28.2927	25.9643	27.4954	111.672	30.253	25.6284
		306.5	11.a	6	1.64602	236.166	36.2553	34.6514	28.0398	65.5433	12.6171	311.299	23.186	46.3832	5.1049		306.5	11.a	17.1223	3.5516	0.304252	3.32205	0.559176	3.92376	0.842227	2.67011		306.5	11.a	0.46815	3.04665	0.530294	2.55176	2.29073	1.41508	30.4297	26.1995	4.22399
				sd	0.410923	102.611	11.7752	13.0065	8.59083	15.4119	2.94271	177.24	6.30386	11.6707	1.17965				4.19371	1.02805	0.110014	0.69754	0.15323	1.03548	0.284777	0.792086			sd	0.176717	0.955077	0.167481	0.703196	0.720634	0.457468	10.6681	8.23244	1.53498
				RSD	24.9646	43.4489	32.4784	37.5353	30.638	23.5141	23.3232	56.9354	27.1882	25.1614	23.1082				24.4927	28.9463	36.1589	20.9973	27.4029	26.3901	33.8124	29.665			RSD	37.748	31.3485	31.5826	27.5573	31.4587	32.3282	35.0582	31.4221	36.3395
		309.5	10.d	8	1.97594	202.24	35.6479	35.8704	29.527	67.5338	13.3204	267.274	23.0223	46.4661	5.02918		309.5	10.d	17.0806	3.71158	0.264882	3.49746	0.655861	4.33017	0.928905	3.09128		309.5	10.d	0.508414	3.58978	0.547351	2.62611	2.64127	1.57098	34.6082	27.9648	4.72613
				SD	0.787593	67.4284	14.1868	14.2664	10.2583	21.3232	4.58027	150.937	7.55768	15.2876	1.59278			SD	5.50402	1.36172	0.107932	1.14758	0.231721	1.65498	0.321213	1.05437			SD	0.198164	1.37805	0.198638	0.829719	0.885708	0.58756	11.0156	9.81069	1.6466
				RSD	39.8592	33.3407	39.7971	39.7721	34.7421	31.574	34.3855	56.4728	32.8277	32.9006	31.6709			RSD	32.2238	36.6885	40.7473	32.8119	35.3307	38.2197	34.5798	34.108			RSD	38.9768	38.3882	36.2909	31.595	33.5334	37.4009	31.8295	35.0823	34.8403
		312.5	10.c	13	2.0677	228.341	48.8751	47.6433	33.2908	81.2596	14.7637	446.058	29.3859	58.984	6.052		312.5	10.c	20.5792	4.23047	0.335986	3.68948	0.630744	4.66159	0.977663	3.13838		312.5	10.c	0.509836	3.67814	0.548715	2.65137	2.80544	1.79161	32.3255	27.947	4.51589
				sd	0.345803	31.852	16.052	16.1377	7.51037	9.40633	2.24819	251.005	5.64758	9.70754	0.763564			sd	2.45675	0.811136	0.120624	0.563323	0.12325	1.01724	0.214645	0.599946			sd	0.115662	0.675673	0.120894	0.544814	0.589873	0.581024	6.93329	4.61002	0.82805
				RSD	16.7241	13.9493	32.8428	33.872	22.5599	11.5756	15.2278	56.2719	19.2187	16.4579	12.6167			RSD	11.938	19.1737	35.9015	15.2684	19.5404	21.8218	21.9549	19.1164			RSD	22.6861	18.37	22.0321	20.5484	21.0261	32.4303	21.4484	16.4956	18.3364
		315.5	10.b	8	2.17424	208.429	50.1721	49.2976	29.6723	76.492	13.8564	432.255	29.4215	57.0477	5.88934		315.5	10.b	19.7794	3.95837	0.394852	3.59473	0.62848	4.1895	0.931716	2.92994		315.5	10.b	0.506806	3.48197	0.567787	2.71687	2.83747	1.64432	32.9039	28.4496	4.3995
				SD	0.503498	38.4443	17.2557	17.7647	7.6236	7.86731	2.61727	236.824	8.50775	14.0727	1.28129			SD	3.54563	0.737735	0.122013	0.841157	0.161018	1.22327	0.336069	0.868924			SD	0.150769	1.27199	0.179621	0.52188	0.501912	0.451411	4.77232	6.24248	1.27303
				RSD	23.1575	18.4448	34.3931	36.0355	25.6926	10.2851	18.8886	54.7881	28.9167	24.6684	21.7561			RSD	17.9259	18.6374	30.9011	23.3998	25.6203	29.1984	36.0698	29.6568			RSD	29.7489	36.5307	31.6353	19.2089	17.6888	27.4528	14.5038	21.9423	28.9358
		317.5	10.a	11	2.12332	234.583	39.2867	41.3693	35.7758	81.2455	15.5418	350.155	26.8072	53.2576	5.76624		317.5	10.a	19.7087	4.22612	0.369593	4.15098	0.73142	4.81825	1.08027	3.48072		317.5	10.a	0.579072	4.07436	0.69183	3.03057	3.04859	1.78223	36.6661	32.2514	5.45577
				sd	0.334867	23.5203	16.8108	15.8913	7.5017	6.67773	1.99609	227.999	4.41006	6.69121	0.695028			sd	1.82986	0.549475	0.113327	0.876202	0.182526	0.760008	0.237423	0.845516			sd	0.134222	0.763945	0.188217	0.340477	0.264383	0.358335	3.77327	4.96884	1.35637
				RSD	15.7709	10.0265	42.79	38.4134	20.9687	8.2192	12.8433	65.1137	16.451	12.5638	12.0534			RSD	9.28451	13.0019	30.6626	21.1083	24.9551	15.7735	21.9782	24.2914			RSD	23.1789	18.7501	27.2057	11.2347	8.67229	20.106	10.2909	15.4066	24.8612
		321.5	9	17	2.30342	216.244	56.7109	50.489	30.4196	80.485	14.6992	455.518	28.3227	54.2198	5.77956		321.5	9	19.1638	3.92989	0.37765	3.56149	0.600508	4.00515	0.82921	2.62848		321.5	9	0.464996	3.45441	0.537232	2.64678	2.83343	1.52231	31.5746	27.3582	4.11817
				SD	0.826241	31.9004	20.6137	11.59	4.02873	10.6322	2.15953	197.473	6.55576	9.71792	1.02222			SD	2.61966	0.610617	0.137311	0.643272	0.108812	0.540309	0.168121	0.429768			SD	0.100907	0.805071	0.0893499	0.500254	0.844973	0.276129	5.15671	3.91147	0.710203
				RSD	35.8702	14.752	36.3488	22.9556	13.2439	13.2102	14.6914	43.3513	23.1467	17.9232	17.6868			RSD	13.6698	15.5378	36.3593	18.0618	18.12	13.4904	20.2749	16.3504			RSD	21.7007	23.3056	16.6315	18.9005	29.8215	18.1388	16.3318	14.2972	17.2456
		330.5	8	24	2.0734	213.098	51.6467	53.1169	29.7015	81.4419	14.0213	424.494	27.0368	51.7803	5.45838		330.5	8	18.3662	3.77883	0.350299	3.40995	0.545898	3.94194	0.821127	2.70458		330.5	8	0.466249	3.27914	0.498191	2.82009	2.76699	1.46298	35.2466	26.8645	4.20902
				SD	0.697	32.9306	18.5291	19.5936	7.10405	19.2428	3.00347	217.729	6.65381	11.2963	1.05689			SD	3.10284	0.756537	0.122729	0.656681	0.134315	0.923658	0.198527	0.78128			SD	0.133114	0.827452	0.134365	0.537977	0.55133	0.382111	11.137	5.59267	0.972336
				RSD	33.6163	15.4533	35.8767	36.8877	23.9182	23.6277	21.4209	51.2914	24.6102	21.8157	19.3626			RSD	16.8943	20.0204	35.0355	19.2578	24.6044	23.4316	24.1774	28.8873			RSD	28.55	25.2338	26.9706	19.0766	19.9253	26.1187	31.5975	20.8181	23.1012
	VAP 1	343.5	7.d	6	2.09658	184.795	80.2206	82.1433	11.7632	65.1759	6.03617	402.197	23.2351	43.3637	4.39526	VAP 1	343.5	7.d	13.3862	2.13895	0.416993	1.37219	0.260613	1.54327	0.346738	1.02359	VAP 1	343.5	7.d	0.197397	1.32346	0.212108	2.12108	1.97677	0.588629	21.5277	14.9287	3.15569
				SD	0.213587	99.225	36.6408	38.0226	4.06637	22.4097	1.51809	206.908	7.56629	14.6024	1.5315			SD	5.59118	0.701767	0.244594	0.680926	0.101331	0.855394	0.153545	0.374435			SD	0.0594002	0.349944	0.120078	1.05088	0.749908	0.15508	8.74056	3.69909	0.884601
				RSD	10.1874	53.6945	45.675	46.2881	34.5685	34.3834	25.1499	51.4445	32.564	33.6743	34.8444			RSD	41.7681	32.8089	58.6566	49.6232	38.8816	55.4274	44.2828	36.5805			RSD	30.0918	26.4415	56.6116	49.5445	37.9361	26.346	40.6014	24.7784	28.0319
		350.5	7.c	4	2.25919	213.354	52.2697	54.1241	22.3948	89.2244	9.79856	259.74	21.0188	40.1228	4.11368		350.5	7.c	14.4242	2.97963	0.241837	2.79116	0.441198	2.9413	0.644152	2.22679		350.5	7.c	0.323691	2.79095	0.34662	3.01467	2.98284	1.17306	40.5468	23.4094	4.67053
				sd	0.839715	36.8931	21.7719	21.4195	17.3976	22.7587	6.65098	121.313	1.30723	3.9416	0.450147			sd	2.96038	1.30023	0.112562	1.85934	0.363494	2.28588	0.500136	1.68949			sd	0.225718	2.25489	0.235311	0.194297	0.105931	0.801532	32.2061	9.71839	0.734925
				RSD	37.1689	17.2919	41.6529	39.5748	77.6859	25.5072	67.8772	46.7056	6.21935	9.82385	10.9427			RSD	20.5238	43.6373	46.5446	66.6155	82.3878	77.7164	77.6425	75.8712			RSD	69.7325	80.793	67.8874	6.44507	3.55133	68.3284	79.4296	41.515	15.7354
		358.5	7.b	10	2.88937	169.716	58.1823	57.5344	15.3433	78.4385	6.554	245.613	17.1086	33.0008	3.41115		358.5	7.b	11.564	2.21753	0.289759	1.7163	0.275392	1.94433	0.42891	1.43056		358.5	7.b	0.253435	1.6932	0.27917	2.40444	2.43024	0.725429	22.8478	17.1114	3.74989
				SD	2.18415	72.5514	19.7395	20.6018	14.9632	36.9318	5.40667	118.957	7.28895	14.0523	1.49273			SD	5.50846	1.33932	0.115071	1.30281	0.24579	1.85884	0.447978	1.41419			SD	0.249182	1.56547	0.243202	1.02653	1.03956	0.60164	7.78801	11.7801	1.83543
				RSD	75.5927	42.7489	33.927	35.8078	97.523	47.0838	82.4942	48.4326	42.604	42.5817	43.7604			RSD	47.6344	60.3969	39.7126	75.9081	89.251	95.6032	104.446	98.8557			RSD	98.322	92.4563	87.1162	42.6932	42.776	82.9358	34.0865	68.8435	48.9463
		362.5	7.a	7	2.0639	174.679	71.9553	68.4217	14.2592	79.2583	6.69135	287.166	17.3623	33.9822	3.44373		362.5	7.a	11.8242	2.32072	0.292538	1.91078	0.292031	1.9841	0.471643	1.26793		362.5	7.a	0.218692	1.63857	0.249316	2.40129	2.59771	0.700169	30.1949	17.108	3.77088
				sd	1.20302	90.0701	38.9495	36.2389	14.4563	39.1628	5.70774	162.091	8.33562	17.0272	1.74627			sd	6.5211	1.65545	0.14823	1.71685	0.271825	2.08201	0.505511	1.22858			sd	0.232998	1.75033	0.211823	1.12305	1.25246	0.584038	16.2939	11.9571	2.09636
				RSD	58.2888	51.5633	54.1301	52.9641	101.382	49.4116	85.3003	56.4449	48.0099	50.1062	50.7087			RSD	55.1507	71.3335	50.6702	89.8507	93.081	104.935	107.181	96.8965			RSD	106.542	106.82	84.9616	46.7685	48.2141	83.4138	53.9622	69.8918	55.5934
		375.5	6.c	12	1.94006	183.446	88.084	85.7882	7.29352	84.846	4.17816	348.086	15.9254	29.2423	2.83093		375.5	6.c	8.68454	1.41004	0.299531	1.10777	0.164624	0.988225	0.215016	0.764751		375.5	6.c	0.129451	0.933705	0.153576	2.41508	2.32402	0.506858	25.0741	13.7179	4.93414
				SD	0.886285	47.2649	21.7199	16.6885	1.85567	23.8403	1.0623	89.1559	4.15076	6.96481	0.704559			SD	2.18038	0.490505	0.0639157	0.389986	0.0515664	0.248444	0.0447675	0.247664			SD	0.0530498	0.328778	0.0492753	0.852216	0.746155	0.149891	7.44739	3.82672	1.44723
				RSD	45.6834	25.765	24.6582	19.4532	25.4427	28.0983	25.4251	25.6132	26.0638	23.8176	24.8879			RSD	25.1064	34.7867	21.3386	35.2046	31.3238	25.1404	20.8206	32.385			RSD	40.9804	35.2122	32.0853	35.2872	32.1063	29.5725	29.7016	27.8958	29.3309
		378.5	6.b	7	1.19485	92.904	76.7931	75.2221	3.71157	40.7381	2.12232	184.649	8.48278	15.479	1.46622		378.5	6.b	4.4902	0.803786	0.20487	0.63483	0.0840789	0.51096	0.10163	0.385105		378.5	6.b	0.0573173	0.489069	0.0759403	1.24738	1.21468	0.27421	16.0351	7.27024	2.60206
				sd	0.775259	59.6358	17.1205	15.1303	2.47153	25.8174	1.25496	102.328	5.53833	10.178	0.98074			sd	2.90984	0.59116	0.0894532	0.383597	0.0594548	0.338757	0.0638425	0.2288			sd	0.0366621	0.332	0.0469923	0.791766	0.884538	0.182237	8.13812	5.22476	1.82258
				RSD	64.8832	64.1908	22.2944	20.1142	66.59	63.3743	59.1316	55.4175	65.2891	65.7537	66.8893			RSD	64.8043	73.5469	43.6633	60.4251	70.7131	66.2981	62.8187	59.4124			RSD	63.9634	67.8842	61.8805	63.4745	72.8209	66.4589	50.7519	71.8651	70.0437
		382.5	6.a	4	1.25061	123.413	77.9454	76.9956	5.13138	50.5456	2.88047	218.051	11.5891	21.7536	2.12602		382.5	6.a	6.6327	1.05057	0.232735	0.903231	0.123674	0.665367	0.162872	0.528105		382.5	6.a	0.0987576	0.606086	0.0966808	1.20799	1.34653	0.310925	15.6524	9.14918	3.07196
				SD	0.53216	101.379	12.893	12.7152	2.15852	30.8324	2.22829	147.286	8.20945	15.1942	1.45566			SD	4.21544	0.519098	0.0672908	0.468199	0.0631495	0.254778	0.0692791	0.22413			SD	0.0600551	0.225624	0.0599629	0.745932	0.8179	0.221428	11.6945	7.15103	2.35636
				RSD	42.5519	82.1454	16.5411	16.5143	42.0651	60.9992	77.3585	67.5465	70.8379	69.8471	68.469			RSD	63.5554	49.4111	28.9131	51.8361	51.0614	38.2913	42.536	42.4405			RSD	60.8106	37.2264	62.0215	61.75	60.7411	71.2158	74.714	78.1604	76.7054
		396.5	5.c	7	1.47793	204.225	128.679	131.54	8.679	93.4504	4.83766	438.65	18.0693	33.1753	3.16112		396.5	5.c	10.1341	1.72574	0.372067	1.18284	0.206147	1.28722	0.289367	0.848294		396.5	5.c	0.123781	1.1482	0.181795	2.79563	2.46047	0.515004	27.0636	13.8898	4.66771
				sd	1.12039	137.401	29.9068	30.8921	6.22086	64.0275	3.5166	225.497	11.4658	22.2391	2.06561			sd	7.03673	1.09777	0.169077	0.851978	0.148616	0.913666	0.263428	0.54331			sd	0.085688	0.850849	0.131372	2.08815	1.58945	0.364432	16.9083	9.5813	3.18649
				RSD	75.808	67.2793	23.2414	23.485	71.6771	68.515	72.6922	51.4071	63.4544	67.0351	65.3441			RSD	69.4359	63.6112	45.4427	72.0283	72.0919	70.9798	91.0359	64.0474			RSD	69.2254	74.1028	72.2639	74.6934	64.5994	70.763	62.4762	68.9811	68.2667
		400.5	5.b	6	2.22242	228.219	119.524	115.898	9.29116	116.802	5.70611	430.057	22.0643	42.2759	4.02592		400.5	5.b	12.377	2.04282	4.25211	1.40494	0.217701	1.34324	0.259302	0.852409		400.5	5.b	0.121281	1.3461	0.230565	2.92703	2.8634	0.562615	151.732	15.8018	5.00171
				SD	1.42124	120.993	52.9064	44.3233	4.85515	60.0185	3.14868	228.956	10.1617	20.1687	1.93392			SD	5.92024	0.98886	9.33563	0.638494	0.109123	0.810904	0.133623	0.484509			SD	0.0606874	0.727568	0.130195	1.55977	1.49277	0.287174	147.976	8.13666	2.62955
				RSD	63.95	53.0161	44.2642	38.2435	52.2555	51.3847	55.1809	53.2385	46.055	47.7073	48.0368			RSD	47.8326	48.4067	219.553	45.4463	50.1254	60.3693	51.5318	56.84			RSD	50.0387	54.0503	56.4677	53.2884	52.1329	51.0428	97.5247	51.4921	52.573
		402.5	5.a	8	2.53073	83.0773	129.43	124.506	8.08264	83.1581	4.02559	421.036	16.0984	29.5659	2.89809		402.5	5.a	9.28727	1.38311	0.409726	0.991502	0.173145	1.00674	0.203325	0.787422		402.5	5.a	0.117548	0.930464	0.170318	2.04166	2.10768	0.342574	65.8387	8.76201	1.86233
				sd	2.01686	56.9425	22.7693	16.4419	4.14456	40.929	2.793	180.782	11.457	22.539	2.19984			sd	7.23684	0.947634	0.16484	0.56069	0.111919	0.571315	0.110293	0.450926			sd	0.0747734	0.497237	0.100782	0.849448	1.10234	0.24243	62.6066	7.45096	1.37832
				RSD	79.6946	68.5416	17.592	13.2057	51.2774	49.2183	69.3811	42.9373	71.1689	76.2332	75.9067			RSD	77.9222	68.5148	40.2319	56.5495	64.6391	56.7492	54.2447	57.2661			RSD	63.6109	53.4396	59.1729	41.6056	52.3011	70.767	95.0908	85.037	74.0101
		426.5	4	5	5.6164	107.267	137.103	128.16	9.29834	113.882	4.77441	625.149	18.2316	33.9754	3.35991		426.5	4	10.9182	1.82775	0.452771	1.52931	0.25883	1.30426	0.284873	0.91008		426.5	4	0.168344	1.39815	0.232765	2.9988	2.92823	0.387869	126.328	8.81505	2.22695
				SD	5.2766	61.7731	102.955	92.8939	5.47036	77.9405	3.31157	475.473	11.302	21.3793	2.0291			SD	6.46376	1.03189	0.278046	0.898778	0.172342	0.709277	0.170172	0.527058			SD	0.12255	0.96487	0.153328	2.09049	2.01274	0.231947	100.03	5.64957	1.45788
				RSD	93.9497	57.5882	75.0935	72.4829	58.8315	68.4397	69.3608	76.0575	61.9913	62.9258	60.3913			RSD	59.2017	56.4572	61.4099	58.7703	66.5851	54.3814	59.7361	57.9133			RSD	72.7971	69.0104	65.8723	69.711	68.7356	59.8005	79.1822	64.09	65.4652
		432.5	3	7	2.96916	160.938	89.1632	87.8277	19.8859	74.8916	7.67242	417.396	26.8113	52.1877	5.55401		432.5	3	17.8068	3.15594	0.485495	2.68155	0.473579	2.82216	0.599253	1.86823		432.5	3	0.327959	2.34866	0.330548	2.67109	2.50419	0.860622	53.5666	20.5783	4.01735
				sd	1.74553	115.652	36.5038	36.4691	17.9371	35.4352	6.79579	257.472	15.7732	30.4251	3.20242			sd	10.3385	2.15954	0.247468	1.83788	0.409919	2.46247	0.491237	1.60571			sd	0.298845	2.13774	0.29036	1.34077	1.2839	0.821996	65.0517	16.8759	3.06152
				RSD	58.7887	71.8614	40.9404	41.5234	90.2004	47.3154	88.5743	61.6854	58.8304	58.2993	57.6596			RSD	58.0591	68.4278	50.9723	68.5379	86.5576	87.2549	81.975	85.9478			RSD	91.1228	91.0196	87.8419	50.1955	51.27	95.5119	121.441	82.0083	76.2075
		436.5	2	3	1.6146	192.427	91.44	91.841	9.42831	124.868	5.23183	537.192	21.9466	42.064	4.05194		436.5	2	12.5527	1.83723	0.314809	1.40643	0.208804	1.37671	0.340139	0.867254		436.5	2	0.130859	1.13049	0.212001	4.0686	4.06013	0.639336	29.1334	17.1386	5.46264
				SD	0.663686	205.917	52.413	53.9873	5.56253	80.9781	4.01538	356.228	15.4698	29.1227	2.60302			SD	7.70248	0.766969	0.11486	0.723028	0.126531	0.779864	0.23744	0.457411			SD	0.0670665	0.615995	0.135254	3.16121	3.1119	0.655734	23.1454	18.2203	6.69946
				RSD	41.1054	107.011	57.3195	58.7835	58.9981	64.8511	76.7489	66.313	70.4883	69.2343	64.2412			RSD	61.3612	41.7459	36.4858	51.4086	60.5982	56.6471	69.8067	52.7425			RSD	51.251	54.489	63.7987	77.6977	76.6452	102.565	79.4462	106.311	122.642
		445.5	1	8	1.78868	78.8144	272.724	270.423	6.93286	107.024	5.99688	789.028	19.352	34.1549	3.42053		445.5	1	10.6619	1.52027	0.475154	1.10943	0.166693	1.0046	0.201235	0.683951		445.5	1	0.111484	0.882351	0.142142	2.56172	2.43684	0.428075	55.6674	6.23845	1.88459
				SD	0.86804	12.2864	26.3617	27.7342	0.760017	21.1363	0.648597	118.52	2.86149	4.40988	0.349002			SD	1.27768	0.282913	0.0691584	0.146415	0.0373879	0.129376	0.0447338	0.0926223			SD	0.0334251	0.193859	0.0405876	0.553312	0.514408	0.0742458	36.7929	1.03962	0.25575
				RSD	48.5296	15.5891	9.66609	10.2559	10.9625	19.7491	10.8156	15.021	14.7865	12.9114	10.2032			RSD	11.9837	18.6095	14.5549	13.1973	22.4291	12.8784	22.2296	13.5422			RSD	29.982	21.9707	28.5542	21.5993	21.1096	17.3441	66.0941	16.6647	13.5706

## Sheet: Standards compo major
	EPMA	Sheet name	Std glass name	n=	SiO2	Al2O3	TiO2	Fe2O3 Tot	MnO	MgO	CaO	Na2O	K2O	P2O5	F	Cl
	SX 100	15-11-12	ATHO	5	75.0289	12.172	0.261847	4.52426	0.105541	0.0784635	1.60871	3.28266	2.80644	0.0116301	0.075751	0.0586274
				SD	0.763013	0.257472	0.00668257	0.586174	0.0476197	0.0267686	0.0644093	0.195222	0.117467	0.00416497	0.0156741	0.00493427
				RSD	1.01696	2.11527	2.55209	12.9562	45.1197	34.116	4.00378	5.94708	4.18564	35.812	20.6916	8.41633
	SX 100	22-02-18	AThO	7	75.2074	12.0904	0.263341	3.57527	0.105228	0.0963328	1.63618	4.29655	2.40355	0.0485355	0.500989	0.0625821
				SD	0.483168	0.202586	0.0927216	0.176231	0.0430205	0.0187173	0.0582832	0.135785	0.0278196	0.0219883	0.430894	0.0360634
				RSD	0.642448	1.6756	35.2097	4.92916	40.8831	19.4298	3.56215	3.16033	1.15744	45.3036	86.0086	57.6258
	SX5	08-03-18	AThO	6	73.7272	12.6986	0.236297	3.68002	0.160456	0.081432	1.78733	4.62762	2.70955	0.190801	0.099652	0.0646746
				SD	0.495488	0.259142	0.0847364	0.198195	0.0698915	0.0323223	0.130539	0.122063	0.129135	0.214824	0.0716177	0.00871456
				RSD	0.672056	2.04072	35.8602	5.3857	43.5581	39.6924	7.30353	2.63771	4.76592	112.591	71.8678	13.4745
	SX 100	17-04-18	AThO	11	75.051	12.5452	0.228069	3.62721	0.109791	0.0920126	1.69722	3.76356	2.49562	0.0545088	1.09017	0.0583501
				SD	0.462549	0.294583	0.0668761	0.278876	0.0587104	0.0146086	0.0950663	0.151442	0.0627177	0.0313974	0.728676	0.0193921
				RSD	0.616312	2.34818	29.3227	7.68843	53.4747	15.8767	5.6013	4.0239	2.51311	57.6006	66.8405	33.2341
	SX5	07-05-19	ATHO	13	74.6317	12.3508	0.247441	3.80471	0.117671	0.0857228	1.7011	4.13236	2.79791	0.0249872	0.252757	0.0508593
				SD	0.44809	0.265623	0.0719408	0.151878	0.04902	0.0244118	0.0796486	0.531007	0.11583	0.00850753	0.0348657	0.0197811
				RSD	0.600402	2.15065	29.074	3.99184	41.6586	28.4776	4.68218	12.85	4.13988	34.0476	13.7942	38.8937
					74.7292	12.3714	0.247399	3.8423	0.119737	0.0867927	1.68611	4.02055	2.64261	0.0660925	0.403864	0.0590187
					0.599071	0.253166	0.0154903	0.390635	0.0233091	0.00737426	0.069062	0.516658	0.183164	0.0718512	0.41937	0.00528825
				ref: ALIPP6	75.09	12.27	0.25	3.54	0.11	0.08	1.67	4.27	2.61	0.05	0.166086	0.0557755
				accuracy	1.00483	0.991804	1.01051	0.921324	0.918677	0.921736	0.990446	1.06204	0.987659	0.756516	0.411243	0.945048
				ref georem	75.6	12.2	0.26	3.597	0.11	0.1	1.7	3.75	2.64	0.03
				accuracy	1.01165	0.986146	1.05093	0.936159	0.918677	1.15217	1.00824	0.932708	0.999011	0.453909
					SiO2	Al2O3	TiO2	Fe2O3 Tot	MnO	MgO	CaO	Na2O	K2O	P2O5	F	Cl
	SX 100	15-11-12	BCR2-G	4	52.0073	13.2728	2.29695	16.6974	0.192981	3.62013	6.75256	3.03227	1.71864	0.37758	0.0225589	0.0077061
				SD	0.677036	0.169175	0.0615492	0.7633	0.0395771	0.190775	0.159715	0.118411	0.0678831	0.00773281	0.0108001	0.00269195
				RSD	1.30181	1.2746	2.67961	4.57138	20.5083	5.26984	2.36526	3.90505	3.94981	2.04799	47.8751	34.9327
	SX 100	17-04-18	BCR-2G	9	54.1362	13.8307	2.21707	13.6824	0.165741	3.58173	7.03489	3.20361	1.60428	0.460855	0.636252	0.0152302
				SD	0.701347	0.135679	0.0713124	0.395033	0.0626307	0.0739077	0.0950517	0.233168	0.0616185	0.0491281	-	0.0113936
				RSD	1.29552	0.981004	3.21651	2.88715	37.7883	2.06346	1.35115	7.2783	3.84088	10.6602	-	74.8091
	SX5	07-05-19	BCR-2G	14	53.3835	13.6933	2.4856	14.2233	0.193368	3.50991	7.09392	3.19356	1.79055	0.363526	0.109857	0.0189882
				SD	0.522212	0.282799	0.127695	0.255567	0.0559437	0.0863168	0.181929	0.146057	0.12303	0.0792869	0.0460396	0.0123096
				RSD	0.978227	2.06524	5.1374	1.79682	28.9313	2.45923	2.56458	4.57348	6.87106	21.8105	41.9085	64.828
					53.1757	13.5989	2.33321	14.8677	0.18403	3.57059	6.96046	3.14315	1.70449	0.400654	0.256223	0.0139748
					1.07952	0.290684	0.137888	1.60746	0.0158397	0.0559467	0.182446	0.0961562	0.0939386	0.0526075	0.331997	0.00574485
				ref: ALIPP6	54.3972	13.6718	2.32	13.549	0.213166	3.55264	6.99472	3.20872	1.72693	0.34283	0.140219	0.0128878
				accuracy	1.02297	1.00536	0.994339	0.911303	1.15832	0.994974	1.00492	1.02086	1.01316	0.855676	0.547256	0.922216
				ref georem	54.4	13.4	2.27	13.9	0.19	3.56	7.06	3.23	1.74	0.37
				accuracy	1.02302	0.985374	0.97291	0.934913	1.03244	0.997034	1.0143	1.02763	1.02083	0.923491
					SiO2	Al2O3	TiO2	Fe2O3 Tot	MnO	MgO	CaO	Na2O	K2O	P2O5	F	Cl
	SX 100	15-11-12	BHVO2-G	6	48.3566	13.5085	2.72074	14.3727	0.175306	7.25552	10.9424	2.34983	0.491882	0.291334	0.0315836	0.00924084
				SD	0.462728	0.176256	0.0625042	0.568002	0.0591468	0.223462	0.298022	0.0538666	0.0107882	0.00845222	0.0164544	0.00267872
				RSD	0.956907	1.30477	2.29733	3.95195	33.7392	3.07989	2.72356	2.29236	2.19325	2.90122	52.0979	28.9878
	SX 100	22-02-18	BHVO-2G	7	50.2817	13.5002	2.73037	12.0262	0.178347	7.04368	11.0601	2.23206	0.462011	0.440146	0.249365	0.0111161
				SD	0.268418	0.0771916	0.239228	0.263912	0.076734	0.0848198	0.0704448	0.133484	0.0278655	0.0587841	-	0.0102145
				RSD	0.533829	0.571779	8.76176	2.19447	43.0252	1.2042	0.636928	5.98029	6.03135	13.3556	-	91.8889
	SX5	08-03-18	BHVO-2G	17	48.7513	13.9833	2.78904	12.2489	0.182454	7.26785	11.7044	2.39571	0.496034	0.17811	0.0783281	0.0198221
				SD	0.475752	0.3315	0.249179	0.417367	0.0821828	0.116984	0.258121	0.105342	0.0466187	0.0638976	0.0546898	0.0109939
				RSD	0.975876	2.37069	8.93422	3.40737	45.0431	1.60961	2.20533	4.3971	9.39829	35.8754	69.8215	55.4627
	SX 100	17-04-18	BHVO-2G	9	49.6542	13.4311	2.77379	12.3354	0.158809	7.22221	11.1111	2.33381	0.450484	0.408926	0.324962	0.017575
				SD	0.495054	0.235932	0.187559	0.443128	0.0462501	0.17598	0.206125	0.144813	0.0427283	0.0540631	0.00681302	0.0144966
				RSD	0.997002	1.7566	6.76185	3.59232	29.1232	2.43665	1.85512	6.20501	9.48498	13.2208	2.09656	82.4839
	SX5	07-05-19	BHVO-2G	13	48.7712	13.6274	2.98983	12.79	0.191357	7.09235	11.4913	2.24204	0.507404	0.271616	0.120784	0.0177504
				SD	0.442069	0.202159	0.145549	0.336032	0.0504429	0.119866	0.313711	0.135672	0.0394116	0.056855	0.0311198	0.00749903
				RSD	0.906414	1.48347	4.86815	2.6273	26.3606	1.69008	2.72998	6.05129	7.76729	20.9321	25.7649	42.2471
					49.163	13.6101	2.80075	12.7547	0.177254	7.17632	11.2619	2.31069	0.481563	0.318026	0.161005	0.0151009
					0.785203	0.2202	0.109512	0.946237	0.0119494	0.101736	0.321726	0.0710453	0.0241448	0.106793	0.122365	0.00462735
				ref: ALIPP6	49.8581	13.7254	2.78732	12.0698	0.170009	7.1713	11.1676	2.26286	0.513107	0.260982	0.144929	0.0104445
				accuracy	1.01414	1.00847	0.995203	0.946306	0.959122	0.9993	0.991632	0.979301	1.0655	0.82063	0.900157	0.691649
				ref georem	49.3	13.6	2.79	12.543	0.17	7.13	11.4	2.4	0.51	0.29
				accuracy	1.00279	0.999256	0.996161	0.983406	0.959074	0.993545	1.01227	1.03865	1.05905	0.911875
				rsd	1.59714	1.61791	3.91009	7.41876	6.74137	1.41766	2.85677	3.07464	5.01385	33.5799	76.0008	30.6429
					SiO2	Al2O3	TiO2	Fe2O3 Tot	MnO	MgO	CaO	Na2O	K2O	P2O5	F	Cl
	SX 100	17-04-18	BIR-1G	9	47.1361	15.4272	1.00063	11.3438	0.165596	9.56771	13.0547	1.83815	0.0194265	0.197069	0.741102	0.0163135
				SD	0.465242	0.278142	0.141332	0.488002	0.0700237	0.193163	0.169397	0.1337	0.00659179	0.0379918	0.716129	0.0131899
				RSD	0.987019	1.80294	14.1243	4.30194	42.286	2.01891	1.29759	7.27363	33.9319	19.2784	96.6303	80.8528
	SX5	07-05-19	BIR-1G	13	47.1107	15.6906	1.04115	11.561	0.170381	9.20401	13.2718	1.83408	0.0450319	0.0591214	0.145293	0.0153923
				SD	0.52041	0.278118	0.0870543	0.300544	0.0637625	0.13601	0.174896	0.0913001	0.0367676	0.0444245	0.113553	0.00925177
				RSD	1.10465	1.77252	8.36139	2.59964	37.4234	1.47773	1.3178	4.97798	81.6479	75.1411	78.1543	60.1065
					47.1234	15.5589	1.02089	11.4524	0.167988	9.38586	13.1632	1.83611	0.0322292	0.128095	0.443197	0.0158529
					0.0179831	0.186248	0.0286471	0.153592	0.00338406	0.25717	0.153478	0.0028759	0.0181058	0.0975438	0.421301	0.000651396
				ref: ALIPP6	47.6242	15.5443	0.98	11.2098	0.176281	9.48477	13.051	1.83274	0.0362856	0.0560027	0.160872	0.00738526
				accuracy	1.01063	0.999065	0.959947	0.97882	1.04937	1.01054	0.991476	0.998161	1.12586	0.437196	0.36298	0.465862
				ref georem	47.5	15.5	1.04	11.544	0.19	9.4	13.3	1.85	0.03	0.027
				accuracy	1.00799	0.996217	1.01872	1.008	1.13103	1.00151	1.01039	1.00756	0.930833	0.210781
					SiO2	Al2O3	TiO2	Fe2O3 Tot	MnO	MgO	CaO	Na2O	K2O	P2O5	F	Cl
	SX5	05-04-16	Co5	170	74.4704	9.70303	0.250034	5.07751	0.230143	0.0185601	0.176098	5.35077	4.30206	0.0451934	0.276719	0.180654
				SD	0.560338	0.205613	0.0361296	0.413631	0.117353	0.0180111	0.0423353	0.373261	0.136436	0.0282828	0.153601	0.0250289
				RSD	0.75243	2.11906	14.4499	8.14633	50.9914	97.0422	24.0408	6.97583	3.17141	62.5817	55.5081	13.8546
	SX 100	29-03-17	Co5	4	74.5698	9.59113	0.205172	5.04308	0.15571	0.0299715	0.211207	5.39863	4.41763	-	0.226232	0.17395
				SD	0.371536	0.182626	0.0918693	0.249649	0.103154	-	0.0361066	0.221411	0.147403	-	0.166266	0.00483389
				RSD	0.49824	1.90412	44.7768	4.95033	66.2472	-	17.0954	4.10125	3.3367	-	73.4937	2.7789
	SX 100	05-04-17	CO5	6	74.3876	9.38048	0.259645	5.0523	0.225534	0.00527308	0.180863	5.53664	4.49592	0.0474519	0.270876	0.175911
				SD	0.560584	0.284312	0.119927	0.267184	0.0614445	0.00264374	0.0404065	0.275355	0.098443	0.0284668	0.0301353	0.00727781
				RSD	0.753598	3.03089	46.189	5.28837	27.244	50.1366	22.3409	4.97333	2.18961	59.9909	11.1251	4.13721
	SX 100	06-04-17	CO5	7	74.5795	9.8998	0.213199	4.8903	0.217352	0.0302631	0.174393	5.44678	4.13152	0.0536422	0.253032	0.17785
				SD	0.845606	0.355318	0.100162	0.174748	0.0556613	0.0138167	0.0350312	0.250187	0.247685	-	0.0492735	0.00556601
				RSD	1.13383	3.58914	46.9803	3.57335	25.6088	45.6554	20.0875	4.59329	5.99502	-	19.4732	3.12961
	SX5	26-04-17	CO5	9	74.6076	9.60052	0.221466	4.97709	0.202169	0.0286177	0.155153	5.43628	4.28423	0.105394	0.272729	0.176834
				SD	0.374888	0.271865	0.0817222	0.225973	0.0982937	0.0229683	0.0362816	0.137482	0.179877	0.0584302	0.0219565	0.00256287
				RSD	0.502479	2.83178	36.9005	4.54026	48.6197	80.2591	23.3844	2.52897	4.19857	55.4396	8.05068	1.44931
	SX 100	22-02-18	Co5	14	74.7748	9.62477	0.313114	5.10108	0.198922	0.0177448	0.174948	5.44868	4.03273	0.010856	0.44523	0.164094
				SD	0.305592	0.175055	0.103304	0.167939	0.0576332	0.0129858	0.0244336	0.115188	0.0882885	0.0102013	0.206166	0.0274318
				RSD	0.408683	1.8188	32.9926	3.29223	28.9727	73.181	13.9662	2.11406	2.1893	93.9686	46.3055	16.7171
	SX5	08-03-18	Co5	15	73.2619	10.4326	0.29066	4.80409	0.185184	0.0495474	0.266564	5.8388	4.51336	0.0998953	0.191596	0.158396
				SD	0.545473	1.27279	0.092981	0.843417	0.103691	0.0745183	0.3136	0.356752	0.149111	0.0404589	0.081496	0.0336608
				RSD	0.744553	12.2001	31.9896	17.5562	55.9937	150.398	117.645	6.11001	3.30377	40.5013	42.5353	21.251
	SX 100	17-04-18	Co5	10	74.517	10.1356	0.252867	5.18405	0.218687	0.00872173	0.182114	4.87677	4.09358	0.0149363	0.724854	0.168326
				SD	0.588817	0.183825	0.0781309	0.286983	0.0491157	0.0109615	0.0164023	0.271497	0.108787	0.0194396	0.530918	0.0305724
				RSD	0.790177	1.81366	30.8981	5.53589	22.4593	125.681	9.00658	5.56715	2.65749	130.15	73.2449	18.1625
	SX5	07-05-19	CO5	3	73.2707	9.85522	0.176972	5.609	0.216525	0.0276254	0.196764	5.56957	4.59524	-	0.324033	0.167596
				SD	0.0791452	0.195362	0.0588502	0.165902	0.0948477	0.0181655	0.0236934	0.11437	0.0926618	-	0.13566	0.00523582
				RSD	0.108018	1.98232	33.254	2.95778	43.8046	65.7567	12.0415	2.05347	2.01647	-	41.8661	3.12407
					74.271	9.80257	0.24257	5.08205	0.205581	0.0240361	0.190901	5.43366	4.31847	0.0539099	0.3317	0.171512
					0.57927	0.321188	0.042942	0.22801	0.0234271	0.0132988	0.0323528	0.252945	0.201409	0.0399633	0.163806	0.00733061
				ref: ALIPP6	74.0079	10.1429	0.242586	5.00161	0.215804	0.0172746	0.178997	5.41235	4.45775	0.0534054	0.301234	0.17097
				accuracy	0.996457	1.03472	1.00007	0.984171	1.04973	0.718694	0.937643	0.996079	1.03225	0.990642	0.908153	0.996838
					SiO2	Al2O3	TiO2	Fe2O3 Tot	MnO	MgO	CaO	Na2O	K2O	P2O5	F	Cl
	SX5	05-04-16	Lip	205	74.4134	13.1324	0.07099	1.71878	0.131786	0.0379879	0.748402	4.10782	5.15421	0.0503225	0.185597	0.363383
				SD	0.414552	0.204867	0.0310198	0.353702	0.0851171	0.0182042	0.0648292	0.306208	0.143021	0.047743	0.112062	0.0328393
				RSD	0.557093	1.56002	43.696	20.5786	64.5876	47.921	8.66235	7.45427	2.77483	94.8742	60.3793	9.03709
	SX 100	26-05-16	LIP	10	73.6492	13.1815	0.103374	1.70285	0.0588843	0.0489928	0.748794	4.34546	5.31851	0.0449213	0.30306	0.661797
				SD	0.432029	0.186192	0.0627355	0.138881	0.0383252	0.017691	0.0464817	0.363479	0.132471	-	0.202884	0.242585
				RSD	0.586604	1.41253	60.6879	8.15582	65.0857	36.1093	6.20754	8.36458	2.49075	-	66.9451	36.6555
	SX 100	29-03-17	Lip	4	74.8821	13.0774	0.13653	1.61974	0.0833309	0.0751138	0.807832	3.94082	5.11009	-	0.220096	0.35593
				SD	0.677446	0.279976	0.0755421	0.153319	0.0644893	0.0214126	0.0177152	0.471556	0.0727337	-	-	0.00731295
				RSD	0.904684	2.14091	55.3299	9.46563	77.3894	28.5069	2.19293	11.9659	1.42333	-	-	2.0546
	SX 100	05-04-17	LIP	6	74.9114	12.5997	0.081492	1.68953	0.0829224	0.0397001	0.753235	4.17543	5.19472	0.0137471	0.142419	0.351967
				SD	0.452017	0.811313	0.0364208	0.194639	0.0646759	0.0167667	0.0352844	0.293695	0.186141	0.000154578	0.0279193	0.0125439
				RSD	0.603402	6.43913	44.6925	11.5202	77.9957	42.2333	4.68438	7.03388	3.58328	1.12444	19.6037	3.56394
	SX 100	06-04-17	LIP	8	74.1852	13.7232	0.0704442	1.61708	0.0316324	0.0311476	0.712736	4.30605	4.78981	0.0428091	0.159366	0.350551
				SD	1.12171	1.2736	0.0321326	0.127345	0.0207452	0.0189939	0.0497622	0.332574	0.244702	0.021366	0.0349417	0.00866415
				RSD	1.51203	9.2806	45.6143	7.875	65.5822	60.9804	6.98185	7.72341	5.1088	49.9098	21.9254	2.47158
	SX5	26-04-17	LIP	11	74.4642	12.6984	0.150552	1.96873	0.0951872	0.0577458	0.679926	4.34139	5.0404	0.071381	0.173746	0.343395
				SD	0.468475	1.08055	0.107655	1.03219	0.0900909	0.0193528	0.180024	0.378151	0.238562	0.0483212	0.0328336	0.0535455
				RSD	0.629128	8.50935	71.5071	52.4291	94.646	33.5137	26.477	8.71038	4.73299	67.6948	18.8975	15.593
	SX 100	22-02-18	Lip	15	74.5125	13.0501	0.0753483	2.00836	0.0770153	0.043381	0.716006	4.18461	4.63347	0.0277492	0.83221	0.350466
				SD	1.0461	0.257468	0.0454198	1.03714	0.0549454	0.0156589	0.0382072	0.148579	0.121936	0.0189531	0.826216	0.0270689
				RSD	1.40393	1.97292	60.2797	51.6409	71.3435	36.0961	5.33615	3.55061	2.63164	68.3014	99.2797	7.72369
	SX5	08-03-18	Lip	23	73.1835	13.7854	0.0914899	1.74257	0.110642	0.0457717	0.766697	4.63644	5.24935	0.0602987	0.134851	0.342249
				SD	1.04913	0.393914	0.0765909	0.118977	0.0601364	0.0172537	0.0622303	1.01238	0.188264	0.0232093	0.0843586	0.0400136
				RSD	1.43357	2.85748	83.7151	6.82766	54.3522	37.695	8.11668	21.8354	3.58642	38.4906	62.5569	11.6914
	SX 100	17-04-18	LIP	13	74.203	13.6324	0.0961473	1.69245	0.0873844	0.0385116	0.73041	4.10233	4.78814	0.0320844	0.868304	0.342197
				SD	0.790069	0.227309	0.0598394	0.249905	0.0630148	0.0280686	0.0423874	0.214013	0.1895	0.0287782	0.593284	0.0344494
				RSD	1.06474	1.66742	62.2372	14.7658	72.1121	72.8836	5.80323	5.21687	3.95769	89.6954	68.3268	10.0671
	SX5	07-05-19	LIP	3	73.8819	13.7036	0.0322995	1.58984	0.0567378	0.0544965	0.720874	4.12665	5.43377	0.114115	0.0894393	0.312954
				SD	0.675915	0.37861	0.022901	0.0414759	0.012569	0.0213534	0.0236149	0.185278	0.0834412	0.0658841	0.0409994	0.0523513
				RSD	0.914859	2.76286	70.9022	2.60881	22.1528	39.1831	3.27587	4.4898	1.5356	57.735	45.8404	16.7281
					74.2286	13.2584	0.0908667	1.73499	0.0815522	0.0472849	0.738491	4.2267	5.07125	0.0508253	0.310909	0.377489
					0.538955	0.431683	0.0339986	0.142536	0.0283563	0.0126389	0.03496	0.190664	0.258172	0.0319732	0.289956	0.100784
				ref: ALIPP6	74.3082	13.3581	0.0810987	1.69443	0.0807815	0.0410587	0.732997	4.14953	5.19557	0.0481799	0.240342	0.353296
				accuracy	1.00107	1.00752	0.892502	0.976619	0.990549	0.868326	0.99256	0.981743	1.02452	0.947952	0.773032	0.935911
					SiO2	Al2O3	TiO2	Fe2O3 Tot	MnO	MgO	CaO	Na2O	K2O	P2O5	F	Cl
	SX5	05-04-16	LGM	201	73.9068	13.7673	0.279485	1.92631	0.117101	0.279716	1.23888	4.12321	4.21418	0.0707102	0.135281	0.0629414
				SD	0.705763	0.518052	0.0365136	0.347213	0.0705879	0.122275	0.135662	0.335694	0.1573	0.0444693	0.0972686	0.0183007
				RSD	0.954936	3.76291	13.0646	18.0248	60.2793	43.7142	10.9504	8.14156	3.73263	62.8896	71.901	29.0759
	SX 100	29-03-17	LGM	5	73.0581	13.4893	0.265588	2.3924	0.0440923	0.602672	1.67974	4.17447	4.21243	-	0.118955	0.0573716
				SD	1.28752	0.656496	0.107162	1.0901	0.045309	0.695016	0.826501	0.486767	0.343259	-	-	0.00779114
				RSD	1.76233	4.86678	40.3491	45.565	102.76	115.322	49.2041	11.6606	8.14873	-	-	13.5801
	SX 100	05-04-17	LGM	6	73.6893	14.0829	0.223003	1.90333	0.03483	0.272088	1.21863	4.09464	4.35451	0.0713271	0.0368515	0.0600358
				SD	0.347154	0.337268	0.082722	0.136011	0.0279435	0.0117424	0.0666521	0.293062	0.14329	0.0560029	0.0197291	0.00266661
				RSD	0.471105	2.39487	37.0946	7.14597	80.2285	4.31565	5.46941	7.15721	3.29061	78.5156	53.5367	4.44171
	SX 100	06-04-17	LGM	8	72.7529	15.3658	0.280888	1.80431	0.039609	0.248862	1.20426	4.05171	4.104	0.0596296	0.0629085	0.0607519
				SD	0.820142	0.672272	0.0726737	0.142944	0.0272888	0.0255986	0.0415713	0.248379	0.225031	0.0372328	0.0364295	0.00521424
				RSD	1.1273	4.37512	25.8728	7.92238	68.8953	10.2863	3.45202	6.13024	5.48321	62.4402	57.9087	8.58283
	SX5	26-04-17	LGM	10	73.7359	17.5631	0.492426	2.48967	0.0718929	0.373745	1.59102	5.34267	5.50765	0.123608	0.0630685	0.0775406
				SD	0.416239	11.9719	0.594103	1.80462	0.0448213	0.255733	1.143	3.55179	3.8782	0.0461775	0.0765777	0.0542511
				RSD	0.564501	68.1653	120.648	72.4843	62.3445	68.4244	71.8408	66.4797	70.4147	37.358	121.42	69.9647
	SX 100	22-02-18	LGM	14	74.1945	13.7398	0.282013	1.89631	0.0585646	0.272042	1.23729	4.11113	3.95889	0.0672538	0.34167	0.0567622
				SD	0.308838	0.227156	0.0936237	0.127471	0.048559	0.0247161	0.0320812	0.130778	0.068587	0.0206865	0.206214	0.0232033
				RSD	0.416255	1.65328	33.1984	6.72204	82.9153	9.08542	2.59285	3.18107	1.73248	30.7589	60.3546	40.878
	SX5	08-03-18	LGM	5	72.4299	14.7243	0.33694	1.80799	0.119859	0.303926	1.27742	4.41901	4.47322	0.151531	0.054547	0.0535856
				SD	0.337683	0.286376	0.0849812	0.219389	0.0928753	0.0595164	0.044939	0.341337	0.0750602	0.0505126	-	0.0260545
				RSD	0.466221	1.94493	25.2214	12.1344	77.4871	19.5825	3.51795	7.7243	1.67799	33.335	-	48.6223
	SX 100	17-04-18	LGM	11	73.6252	14.2023	0.310128	2.00553	0.0540999	0.271927	1.23772	3.91034	3.93938	0.0672929	1.24048	0.0635723
				SD	0.80383	0.366407	0.0664181	0.160545	0.0264804	0.0281019	0.0527795	0.190963	0.156149	0.0185888	0.38228	0.0153148
				RSD	1.09179	2.5799	21.4163	8.00511	48.9471	10.3343	4.26427	4.88354	3.9638	27.6236	30.8172	24.0904
					73.4241	14.6168	0.308809	2.02823	0.0675061	0.328122	1.33562	4.2784	4.34553	0.087336	0.25672	0.0615702
					0.610314	1.33481	0.0811495	0.264062	0.0335381	0.117177	0.187689	0.452917	0.503509	0.0450652	0.409355	0.00725519
				ref: ALIPP6	73.9008	13.9645	0.260446	1.77025	0.0628836	0.252123	1.17676	4.03524	4.4459	0.0730491	0.14467	0.0603547
				accuracy	1.00649	0.955373	0.843389	0.872803	0.931523	0.768382	0.881055	0.943167	1.0231	0.836414	0.563532	0.980259
				mean sd	0.601474	0.433996	0.0642324	0.533218	0.019972	0.0807629	0.140245	0.22618	0.183206	0.0636853	0.308307	0.0188117

## Sheet: Standards compo trace
	Sheet name	Std glass name		CaO (43)	CaO (44)	Sc45 -> 45	Rb85 -> 85	Sr86 -> 86	Sr88 -> 88	Y89 -> 89	Zr90 -> 90	Nb93 -> 93	Ba137 -> 137	La139 -> 139	Ce140 -> 140	Pr141 -> 141	Nd146 -> 146	Sm147 -> 147	Eu153 -> 153	Gd157 -> 157	Tb159 -> 159	Dy163 -> 163	Ho165 -> 165	Er166 -> 166	Tm169 -> 169	Yb172 -> 172	Lu175 -> 175	Hf177 -> 177	Hf178 -> 178	Ta181 -> 181	Pb208 -> 208	Th232 -> 232	U238 -> 238
	30-11-17	NIST612	8	11.4788	11.29	38.7995	30.6858	79.4775	79.9023	44.285	42.4898	41.9579	39.4913	37.5299	39.4306	40.1825	37.4653	39.1088	36.8877	38.6659	40.9327	39.7104	41.8448	40.2372	42.2634	40.9675	43.3694	38.5362	37.7238	41.5246	35.4345	39.5329	36.3506
			SD	0.359338	1.89901e-15	1.08716	1.3228	3.9701	3.36718	2.15163	2.15094	2.08565	1.43581	1.69489	1.77992	1.81201	1.99553	2.04416	1.93555	2.13639	2.02852	1.63682	1.81978	1.72485	2.00258	2.40856	2.30538	2.10254	2.03541	2.34576	1.81308	1.82541	1.65326
			RSD	3.13046	1.68202e-14	2.80199	4.31078	4.99525	4.21412	4.85861	5.06226	4.9708	3.63576	4.5161	4.51407	4.50943	5.32635	5.22686	5.24713	5.52525	4.95574	4.12188	4.34888	4.2867	4.73834	5.87919	5.31567	5.45602	5.39555	5.64908	5.1167	4.61744	4.5481
	29-11-17	NIST612	8	11.1152	11.29	41.6961	27.9091	72.0868	72.0736	41.9609	39.4988	37.3614	35.8489	34.528	36.1229	36.2105	34.9697	37.3972	34.5442	38.1599	38.7267	36.4866	39.0409	40.4544	39.9234	38.9108	40.9972	36.8247	37.1839	38.4222	35.7511	38.5303	36.5508
			SD	0.379453	1.89901e-15	1.18797	1.57107	3.77962	4.18869	2.5817	2.26303	2.38288	2.33752	1.79366	1.55904	1.65958	1.7864	1.57009	1.87438	2.43083	2.17007	1.83155	2.38136	2.13344	2.10083	1.72577	2.18833	2.14008	2.29006	2.01165	1.65871	1.59349	1.30985
			RSD	3.41383	1.68202e-14	2.84911	5.62923	5.24315	5.81168	6.15264	5.72937	6.37791	6.52048	5.1948	4.31594	4.58315	5.10843	4.19843	5.42604	6.37012	5.60354	5.0198	6.09964	5.27369	5.26217	4.4352	5.33777	5.81154	6.15874	5.23565	4.6396	4.13568	3.58364
	19-03-18	NIST612	6	11.2796	11.29	38.9486	26.0724	73.9237	74.6688	40.3027	38.9856	38.3899	36.6916	34.4741	36.6677	36.6855	33.8418	35.8702	34.3304	36.787	36.3811	35.2355	38.3842	37.361	39.25	37.7834	38.6356	36.4804	34.5068	37.8653	32.8599	37.2336	33.7141
			SD	0.155647	0	0.354433	0.802772	3.50539	2.82633	1.561	1.20789	1.33808	1.46692	1.01404	1.35078	1.51707	1.13126	1.60326	0.84641	0.606903	1.01034	0.750638	1.10532	1.11686	1.27662	1.19817	1.19072	1.22148	1.03146	1.22182	1.49323	1.11276	0.748205
			RSD	1.3799	0	0.910001	3.07901	4.74191	3.78516	3.8732	3.09829	3.48549	3.99797	2.94145	3.68385	4.13533	3.34279	4.46963	2.46548	1.64978	2.7771	2.13035	2.87963	2.98938	3.25252	3.17116	3.08193	3.34832	2.98916	3.22675	4.54424	2.98859	2.21927
	20-03-18	NIST612	10	11.1138	11.29	39.7565	29.9215	81.3423	81.6119	43.1458	41.4481	42.1823	40.412	37.1833	39.8038	39.8672	37.4676	39.2801	37.5487	38.3189	38.6114	38.0602	40.4828	40.6696	41.7543	42.189	39.8477	37.9018	38.5386	41.7693	36.0254	39.1542	34.6181
			SD	0.17319	1.87244e-15	0.553504	1.27891	3.06141	3.55751	1.65061	1.53079	1.91747	2.82732	2.12845	2.73942	2.56418	2.19619	2.10757	2.28255	2.75489	2.55147	2.87371	2.59526	2.49461	2.39533	1.91617	1.57165	1.56134	1.25396	1.61502	1.94911	1.10853	1.25801
			RSD	1.55833	1.6585e-14	1.39223	4.27421	3.76361	4.35906	3.82566	3.69327	4.54566	6.99623	5.72422	6.8823	6.43181	5.86159	5.36548	6.07891	7.18938	6.60806	7.55044	6.41077	6.13384	5.73673	4.54186	3.94415	4.11944	3.25378	3.86652	5.41038	2.83118	3.63397
	21-03-18	NIST612	6	11.2023	11.29	38.518	27.7805	77.4936	77.0455	40.7699	39.3083	39.9839	38.6783	35.6102	38.3682	38.186	35.9408	37.4764	35.1807	36.7643	37.8598	34.9551	38.8901	38.0471	39.5269	38.6665	36.6313	35.7151	34.6963	39.0853	33.9415	38.0057	34.9925
			SD	0.272354	0	1.24054	1.9665	7.68758	6.1146	3.22451	3.37553	3.02386	3.78529	3.53217	4.07549	3.99552	3.31239	3.81426	3.23038	3.58435	3.7792	4.04116	3.89023	3.78907	3.75957	3.58125	3.29997	2.84064	3.03005	3.3446	3.35524	2.53629	2.60102
			RSD	2.43123	0	3.22066	7.07872	9.92028	7.93634	7.90907	8.58732	7.56271	9.7866	9.91897	10.6221	10.4633	9.21624	10.1778	9.18227	9.74955	9.98211	11.561	10.0031	9.95888	9.51142	9.2619	9.00862	7.95361	8.73306	8.55719	9.88537	6.67343	7.43306
	22-03-18	NIST612	10	11.1635	11.29	39.1422	28.6146	76.3509	77.9078	41.0192	39.6463	39.9784	38.9568	35.0934	38.3762	38.7611	35.4464	37.2535	35.4745	38.3603	37.0437	35.0607	38.1867	38.6883	39.448	40.3456	38.4092	35.437	35.2303	39.4304	35.0624	38.1762	34.9833
			SD	0.252879	1.87244e-15	0.807845	0.842576	3.25907	2.54817	1.15585	1.32207	1.24344	2.72918	2.0868	2.43618	2.45517	2.18242	2.25159	2.10011	2.4558	2.33167	2.55399	2.59842	2.64762	2.23699	2.043	1.80673	1.59946	1.53857	1.82664	1.82905	1.62367	1.78009
			RSD	2.26523	1.6585e-14	2.06387	2.94457	4.26855	3.27076	2.81783	3.33465	3.11029	7.00566	5.94642	6.34816	6.3341	6.15694	6.04398	5.92007	6.40191	6.29439	7.28449	6.80452	6.84347	5.67073	5.06376	4.70391	4.51353	4.36716	4.63257	5.21655	4.25309	5.08839
	19-04-18	NIST612	10	11.2413	11.29	40.305	30.1262	75.8737	75.4779	43.0161	41.1656	39.5462	37.0971	35.4622	37.3625	37.8319	35.5157	37.0683	34.857	38.5898	39.821	36.6998	38.3727	41.9819	39.8749	40.1979	37.7598	37.1634	36.6875	40.0621	34.4198	38.3819	32.7727
			SD	0.123518	1.87244e-15	0.863781	0.340764	1.5393	1.24593	0.572024	0.748467	0.696095	0.824567	0.467641	0.774594	0.949659	0.52935	0.603033	0.646047	1.02604	1.06785	1.32939	1.17087	0.950536	1.12731	0.940771	0.945964	0.76221	0.587044	0.478385	1.1082	1.55759	1.35634
			RSD	1.09879	1.6585e-14	2.14311	1.13112	2.02877	1.65072	1.32979	1.81819	1.76021	2.22273	1.3187	2.07319	2.51021	1.49047	1.62682	1.85342	2.65884	2.68161	3.62233	3.0513	2.26416	2.82713	2.34035	2.50521	2.05097	1.60012	1.19411	3.21967	4.05813	4.13864
		n=	58	11.2278	11.29	39.5951	28.73	76.6498	76.9554	42.0713	40.3632	39.9143	38.168	35.6973	38.0188	38.2464	35.8067	37.6364	35.5462	37.9494	38.4823	36.6012	39.3146	39.6342	40.2915	39.8658	39.3786	36.8655	36.3667	39.737	34.7849	38.4307	34.8546
				0.126701	3.40146e-15	1.10758	1.6251	3.15361	3.22815	1.46562	1.33011	1.74669	1.65197	1.21503	1.37111	1.49429	1.31042	1.19315	1.21832	0.819432	1.56767	1.76856	1.35687	1.64322	1.20541	1.50766	2.25191	1.11561	1.57429	1.48222	1.11963	0.755971	1.34424
			ref: ALIPP6/georem	11.92	11.92	39	31.8	78.4	78.4	38.3	37.7	39.8	37.9	35.8	38.7	38	35.8	37.7	35.4	37.5	35.9	36.1	37.9	38.5	37.6	38.9	36.7	37.9	37.9	40.2	38.6	37.8	37.4
			accuracy	1.06165	1.0558	0.984969	1.10686	1.02283	1.01877	0.910358	0.934019	0.997137	0.992978	1.00288	1.01792	0.993558	0.999812	1.00169	0.995888	0.988157	0.932895	0.986307	0.964018	0.971382	0.933198	0.975773	0.931978	1.02806	1.04216	1.01165	1.10968	0.983589	1.07303
	Sheet name	Std glass name		CaO (43)	CaO (44)	Sc45 -> 45	Rb85 -> 85	Sr86 -> 86	Sr88 -> 88	Y89 -> 89	Zr90 -> 90	Nb93 -> 93	Ba137 -> 137	La139 -> 139	Ce140 -> 140	Pr141 -> 141	Nd146 -> 146	Sm147 -> 147	Eu153 -> 153	Gd157 -> 157	Tb159 -> 159	Dy163 -> 163	Ho165 -> 165	Er166 -> 166	Tm169 -> 169	Yb172 -> 172	Lu175 -> 175	Hf177 -> 177	Hf178 -> 178	Ta181 -> 181	Pb208 -> 208	Th232 -> 232	U238 -> 238
	29-11-17	BCR-2G	7	7.0134	7.06	36.2432	48.2699	334.584	337.99	37.7994	192.097	12.5663	660.314	24.8649	51.3823	6.61317	27.9692	6.62862	1.94262	6.88903	1.04097	6.51818	1.29176	3.90009	0.53803	3.44184	0.557206	5.05761	4.87286	0.764179	10.8688	6.00579	1.69362
			SD	0.243082	0	1.59777	6.70434	50.4925	58.7731	6.38014	31.1024	2.16678	91.7478	3.50231	6.84756	0.83902	3.58001	1.1147	0.274247	1.1693	0.17159	0.954839	0.16647	0.512628	0.0728054	0.48635	0.0856414	0.646449	0.544215	0.0916229	0.981927	0.639017	0.276425
			RSD	3.46597	0	4.40847	13.8893	15.0911	17.389	16.8789	16.191	17.2428	13.8946	14.0854	13.3267	12.6871	12.7998	16.8165	14.1174	16.9734	16.4836	14.6489	12.8871	13.144	13.5318	14.1305	15.3698	12.7817	11.1683	11.9897	9.03441	10.64	16.3215
	30-11-17	BCR-2G	7	7.04289	7.06	34.156	49.061	336.104	340.973	37.3287	190.344	12.7379	678.963	25.4784	52.8514	6.84334	29.195	6.53766	1.97011	6.87907	1.06108	6.53275	1.34172	3.67984	0.560757	3.53639	0.544774	4.89884	4.99845	0.807773	10.5909	6.14798	1.63532
			SD	0.238076	0	0.707664	0.738732	4.51002	5.58495	0.884904	2.91266	0.283705	13.8166	0.474586	0.791245	0.263972	0.731169	0.377788	0.0960106	0.297914	0.0463904	0.195215	0.0587904	0.0766158	0.0533672	0.133066	0.0471542	0.216624	0.24096	0.0393519	0.297017	0.165706	0.0440389
			RSD	3.38037	0	2.07186	1.50574	1.34185	1.63794	2.37057	1.53021	2.22726	2.03495	1.8627	1.49711	3.85735	2.50443	5.77864	4.87337	4.33073	4.37199	2.98825	4.38172	2.08204	9.51698	3.76276	8.65575	4.42195	4.8207	4.87166	2.80445	2.69529	2.69298
	19-03-18	BCR-2G	6	7.02165	7.06	34.0048	44.8305	333.029	335.277	35.45	183.795	12.331	687.316	25.3398	53.9326	6.97783	28.971	6.81072	1.95403	6.72756	0.997893	6.30288	1.31821	3.65796	0.538331	3.39546	0.50652	4.94388	4.68672	0.782395	10.4977	6.05635	1.69074
			SD	0.152441	9.72951e-16	0.606312	1.88575	7.58429	6.80505	0.714206	2.94916	0.23733	15.8562	0.563438	1.62509	0.26908	0.614107	0.362631	0.0736516	0.264857	0.0520699	0.160296	0.0473912	0.1524	0.0312579	0.129884	0.0208365	0.27384	0.153886	0.011172	0.393342	0.233071	0.0407503
			RSD	2.17101	1.37812e-14	1.78302	4.20641	2.27737	2.02968	2.01469	1.6046	1.92466	2.30698	2.22353	3.01319	3.85622	2.11973	5.32442	3.76922	3.9369	5.21799	2.54322	3.59511	4.16625	5.80644	3.82522	4.11366	5.53896	3.28345	1.42792	3.74692	3.84838	2.4102
	20-03-18	BCR-2G	10	6.96559	7.06	34.2116	47.2834	341.871	342.367	35.8938	186.22	12.5718	681.718	25.1902	53.4887	6.85408	29.2876	6.703	2.02762	6.67626	1.00591	6.5309	1.32065	3.7346	0.552741	3.49114	0.517903	4.83357	4.95707	0.786488	10.5213	5.95402	1.59299
			SD	0.131805	0	0.820625	2.68993	19.381	19.275	1.64974	8.45998	0.373329	60.8843	1.88659	5.15442	0.559048	2.14388	0.493769	0.21166	0.541012	0.0997343	0.746895	0.133595	0.33242	0.056744	0.289109	0.0541699	0.328297	0.332994	0.0584774	0.875895	0.332579	0.115599
			RSD	1.89223	0	2.39868	5.68895	5.6691	5.62992	4.59616	4.54299	2.96958	8.93101	7.48939	9.63646	8.15642	7.32008	7.36638	10.4389	8.10352	9.91486	11.4363	10.1158	8.90108	10.2659	8.28121	10.4595	6.79202	6.71756	7.43526	8.32499	5.58578	7.25675
	21-03-18	BCR-2G	6	7.10593	7.06	33.8396	45.4109	336.114	334.168	35.6038	182.801	12.4511	658.314	24.1562	51.1664	6.57147	27.7963	6.22277	1.89678	6.22128	1.01936	6.08769	1.25284	3.5271	0.532491	3.28	0.490608	4.79457	4.63721	0.751071	9.62199	5.86465	1.5799
			SD	0.122763	9.72951e-16	0.63252	2.19231	12.8001	14.2305	1.39507	8.17337	0.476778	49.7202	1.49986	3.46305	0.432256	1.72671	0.380985	0.158915	0.49142	0.0900006	0.591315	0.0844547	0.151781	0.0681486	0.297662	0.0433157	0.310931	0.236121	0.0283326	0.681559	0.222452	0.0944001
			RSD	1.72762	1.37812e-14	1.86917	4.82772	3.80827	4.2585	3.91833	4.47119	3.8292	7.55265	6.209	6.76822	6.57776	6.21203	6.12243	8.37815	7.89902	8.82916	9.71329	6.74106	4.30329	12.7981	9.07504	8.82897	6.48506	5.09188	3.77229	7.08334	3.79309	5.97506
	22-03-18	BCR-2G	10	6.9561	7.06	33.8691	46.5033	339.535	340.009	35.9153	185.89	12.7198	692.438	24.9682	54.0871	6.98941	28.8912	6.70698	1.93581	6.79515	1.02843	6.35631	1.30092	3.8317	0.560355	3.54311	0.524313	4.88225	4.78167	0.787317	10.6908	6.10277	1.67139
			SD	0.143345	0	0.632108	1.63048	12.9001	13.6245	1.39204	7.14852	0.355568	62.5823	1.78977	4.65394	0.515742	2.17698	0.483211	0.186717	0.594854	0.103434	0.587301	0.101791	0.292312	0.0555186	0.290978	0.0599795	0.407106	0.28325	0.0529084	0.923003	0.446907	0.108781
			RSD	2.06071	0	1.86633	3.50616	3.79934	4.00711	3.8759	3.84557	2.7954	9.03796	7.16818	8.60452	7.37891	7.53509	7.2046	9.64542	8.7541	10.0575	9.23965	7.82455	7.62879	9.90775	8.21252	11.4396	8.33848	5.92367	6.72009	8.63365	7.32301	6.50844
	19-04-18	BCR-2G	10	7.01736	7.06	35.4505	49.4262	335.83	335.972	37.796	192.37	12.4223	665.005	25.0395	52.1186	6.81215	28.9195	6.60605	1.95127	6.69681	1.08645	6.62052	1.31283	4.06806	0.550188	3.56461	0.521327	5.08387	4.93607	0.792922	10.6851	6.22407	1.55862
			SD	0.118117	0	0.634242	0.895069	5.15996	4.2003	0.354891	2.39654	0.255611	18.415	0.58381	0.755891	0.128755	0.569399	0.302165	0.0958288	0.272218	0.0698647	0.112606	0.0962558	0.271071	0.0269445	0.20385	0.0350337	0.331801	0.186246	0.0397042	0.304615	0.213018	0.0757822
			RSD	1.68321	0	1.78909	1.81092	1.53648	1.25019	0.938963	1.2458	2.05767	2.76916	2.33156	1.45033	1.89008	1.96891	4.57407	4.91109	4.06489	6.43055	1.70087	7.33193	6.66341	4.89733	5.71872	6.72011	6.52654	3.77316	5.00733	2.85084	3.42249	4.86213
		n=	56	7.01756	7.06	34.5392	47.255	336.724	338.108	36.541	187.645	12.5429	674.867	25.0053	52.7182	6.80878	28.7185	6.60226	1.95403	6.69788	1.0343	6.42132	1.30556	3.77133	0.547556	3.46465	0.523236	4.9278	4.83858	0.781735	10.4966	6.0508	1.6318
				0.0499393	8.10792e-16	0.932052	1.77251	3.00506	3.11128	1.05343	3.93357	0.151949	13.6044	0.430723	1.19112	0.162809	0.591162	0.188621	0.0396238	0.226322	0.0312806	0.183959	0.0281066	0.178181	0.011363	0.101159	0.0223423	0.108788	0.139719	0.0187339	0.405416	0.12127	0.0554219
			ref: ALIPP6/georem	6.99472	6.99472	33	47	342	342	35	184	12.5	683	24.7	53.3	6.7	28.9	6.59	1.97	6.71	1.02	6.44	1.27	3.7	0.51	3.39	0.503	4.84	4.84	0.78	11	5.9	1.69
			accuracy	0.996745	0.990753	0.955435	0.994603	1.01567	1.01151	0.957828	0.980574	0.996582	1.01205	0.98779	1.01104	0.984024	1.00632	0.998143	1.00817	1.00181	0.986175	1.00291	0.972761	0.981085	0.931411	0.978454	0.961326	0.982183	1.00029	0.997781	1.04795	0.975077	1.03567
	Sheet name	Std glass name		CaO (43)	CaO (44)	Sc45 -> 45	Rb85 -> 85	Sr86 -> 86	Sr88 -> 88	Y89 -> 89	Zr90 -> 90	Nb93 -> 93	Ba137 -> 137	La139 -> 139	Ce140 -> 140	Pr141 -> 141	Nd146 -> 146	Sm147 -> 147	Eu153 -> 153	Gd157 -> 157	Tb159 -> 159	Dy163 -> 163	Ho165 -> 165	Er166 -> 166	Tm169 -> 169	Yb172 -> 172	Lu175 -> 175	Hf177 -> 177	Hf178 -> 178	Ta181 -> 181	Pb208 -> 208	Th232 -> 232	U238 -> 238
	29-11-17	BIR-1G	7	13.1146	13.3	47.4795	0.209189	103.872	107.907	16.2919	14.7108	0.511952	6.2802	0.590613	1.82002	0.354734	2.2441	1.0546	0.532344	1.88977	0.337603	2.65233	0.565869	1.72827	0.254318	1.62669	0.283886	0.569435	0.58906	0.0311664	3.62849	0.0310672	0.0181443
			SD	0.476767	1.91868e-15	1.78548	0.0596394	16.6113	16.1254	3.07057	2.77338	0.105323	0.894676	0.106085	0.228915	0.0521894	0.229608	0.170821	0.0999003	0.259288	0.0610493	0.606042	0.0845104	0.339099	0.0391443	0.292521	0.0537333	0.108805	0.100279	0.00681603	0.452685	0.00672117	0.00896018
			RSD	3.6354	1.44262e-14	3.76053	28.5098	15.992	14.9438	18.8472	18.8527	20.5729	14.246	17.9619	12.5776	14.7123	10.2316	16.1977	18.7661	13.7206	18.0831	22.8494	14.9346	19.6207	15.3919	17.9826	18.9278	19.1075	17.0235	21.8698	12.4759	21.6342	49.3827
	30-11-17	BIR-1G	7	13.3835	13.3	45.7423	0.181405	108.792	111.022	16.3264	15.0801	0.542257	6.37582	0.610709	1.92904	0.361807	2.54688	1.19265	0.553542	1.87779	0.365742	2.7262	0.605444	1.75457	0.273653	1.81803	0.27467	0.579364	0.603184	0.0413957	3.50259	0.027562	0.0181649
			SD	0.196171	1.91868e-15	0.783808	0.0651663	3.65046	2.83701	0.288093	0.491756	0.0238008	0.452975	0.0315501	0.0724171	0.0171106	0.183522	0.0632403	0.0447581	0.20217	0.0272488	0.162339	0.0490504	0.133947	0.0170822	0.158766	0.0217673	0.0919292	0.0310412	0.0062051	0.105198	0.0101959	0.00926492
			RSD	1.46577	1.44262e-14	1.71353	35.9232	3.35544	2.55535	1.76459	3.26095	4.38921	7.10458	5.16615	3.75404	4.72922	7.20575	5.3025	8.08576	10.7664	7.45029	5.95477	8.10155	7.63417	6.24229	8.73287	7.9249	15.8673	5.14622	14.9897	3.00343	36.9925	51.0044
	19-03-18	BIR-1G	6	13.378	13.3	45.7032	0.192485	108.4	108.247	15.637	14.5918	0.517692	6.53186	0.601754	1.92059	0.361908	2.39661	1.09062	0.520317	1.88785	0.351098	2.59485	0.566835	1.73975	0.262608	1.60959	0.270156	0.608345	0.580868	0.038257	3.39415	0.0274785	0.0179801
			SD	0.266968	0	0.19341	0.0187616	2.67272	2.05782	0.418615	0.299795	0.0234816	0.227222	0.0423889	0.032251	0.0248805	0.0606582	0.0554122	0.0284991	0.0772722	0.0226673	0.0851507	0.03139	0.0783918	0.0159405	0.0993233	0.00789686	0.0406818	0.0549405	0.00855556	0.1378	0.00497902	0.00140972
			RSD	1.99558	0	0.423187	9.747	2.46561	1.90103	2.67708	2.05454	4.53582	3.47868	7.04422	1.67922	6.87482	2.53099	5.08078	5.47727	4.09312	6.45611	3.28153	5.53777	4.50592	6.07005	6.17074	2.92308	6.68729	9.45835	22.3634	4.05992	18.1197	7.84044
	20-03-18	BIR-1G	10	13.2755	13.3	45.8945	0.193323	109.303	110.268	15.7987	14.4737	0.520807	6.5811	0.597952	1.95582	0.371939	2.36357	1.0841	0.52738	1.76362	0.357494	2.62372	0.585877	1.72026	0.267988	1.7522	0.252255	0.58127	0.590143	0.0373237	3.48912	0.0280044	0.0143275
			SD	0.210077	1.87244e-15	1.18204	0.0307241	5.60836	6.30644	0.941091	0.8203	0.0380693	0.721797	0.0583804	0.184225	0.0395134	0.240293	0.131923	0.0668221	0.172437	0.0445838	0.352064	0.0771917	0.147927	0.0339483	0.198089	0.0391572	0.081694	0.0956802	0.00602439	0.357683	0.0088345	0.00468038
			RSD	1.58244	1.40785e-14	2.57557	15.8926	5.13104	5.7192	5.95676	5.66753	7.30968	10.9677	9.76339	9.41929	10.6236	10.1665	12.1689	12.6706	9.77746	12.4712	13.4185	13.1754	8.59909	12.6678	11.3052	15.5228	14.0544	16.2131	16.1409	10.2514	31.5468	32.6671
	21-03-18	BIR-1G	6	13.2561	13.3	45.4067	0.19166	106.442	107.651	15.6439	14.54	0.522865	6.39201	0.579709	1.87705	0.344183	2.33729	1.03482	0.491476	1.83692	0.367543	2.48411	0.596747	1.71538	0.260743	1.62125	0.252608	0.525243	0.518033	0.036332	3.31915	0.0256611	0.0163092
			SD	0.198913	0	1.04922	0.0470006	6.1643	4.65549	0.699799	0.256865	0.037198	0.503914	0.0531462	0.118331	0.0422635	0.193718	0.161096	0.058371	0.158251	0.030894	0.227228	0.0514472	0.170723	0.029856	0.205532	0.0130349	0.123238	0.0191083	0.00687812	0.300692	0.0127822	0.00686049
			RSD	1.50054	0	2.31071	24.5228	5.79124	4.3246	4.47331	1.7666	7.11425	7.8835	9.16774	6.30411	12.2793	8.28812	15.5675	11.8767	8.61501	8.40553	9.14726	8.62127	9.95249	11.4504	12.6774	5.16013	23.4631	3.68863	18.9313	9.05933	49.8116	42.0653
	22-03-18	BIR-1G	10	13.3713	13.3	45.7603	0.205342	111.442	109.436	15.9348	14.5651	0.527629	6.57058	0.618082	1.95239	0.387556	2.45529	1.12682	0.514452	1.8847	0.358114	2.54656	0.593235	1.7843	0.278292	1.7773	0.263937	0.55755	0.584609	0.0393415	3.65025	0.0281746	0.0177868
			SD	0.250036	1.87244e-15	0.779952	0.0277402	4.11503	3.57143	0.723747	0.579118	0.0213557	0.639128	0.0571673	0.164319	0.0371378	0.237378	0.14232	0.0531278	0.190423	0.0223096	0.226125	0.057175	0.190984	0.0330626	0.154284	0.0309411	0.0624467	0.0384033	0.00522834	0.338052	0.00721944	0.00800153
			RSD	1.86994	1.40785e-14	1.70443	13.5093	3.69252	3.26347	4.54192	3.97607	4.04748	9.72712	9.24915	8.41628	9.58257	9.66803	12.6302	10.3271	10.1036	6.22976	8.87964	9.63784	10.7036	11.8806	8.68082	11.7229	11.2002	6.56905	13.2896	9.26105	25.6239	44.9857
	19-04-18	BIR-1G	10	13.1258	13.3	46.7041	0.18808	108.627	108.034	16.2711	15.0345	0.539031	6.54261	0.602685	1.88055	0.373705	2.45744	1.05799	0.532393	1.82682	0.380161	2.68252	0.58872	1.94087	0.264859	1.73897	0.255155	0.608053	0.589627	0.0362686	3.45183	0.0290126	0.0142025
			SD	0.132717	1.87244e-15	0.765513	0.0404637	2.23124	1.86161	0.422415	0.313868	0.0328593	0.389706	0.0492366	0.0387066	0.018113	0.113029	0.133106	0.0480817	0.16182	0.0296868	0.201674	0.0307823	0.102052	0.0224851	0.0964769	0.0335379	0.0738564	0.0536557	0.00886694	0.213319	0.00836773	0.00798856
			RSD	1.01112	1.40785e-14	1.63907	21.5141	2.05404	1.72318	2.59611	2.08765	6.096	5.95643	8.16955	2.05826	4.84686	4.59944	12.581	9.03122	8.85799	7.809	7.51806	5.22868	5.25807	8.48946	5.54795	13.1441	12.1464	9.09994	24.448	6.17988	28.8417	56.2476
		n=	56	13.2721	13.3	46.0987	0.194498	108.125	108.938	15.9863	14.7137	0.526033	6.46774	0.600215	1.90507	0.365119	2.40017	1.09166	0.524558	1.8525	0.359679	2.61576	0.586104	1.76906	0.266066	1.70629	0.264667	0.575609	0.579361	0.037155	3.4908	0.0281372	0.0167022
				0.11544	3.32326e-15	0.729353	0.00965679	2.38344	1.31486	0.307465	0.245604	0.0111047	0.11726	0.0126203	0.0487348	0.0140895	0.0978983	0.0535894	0.0190815	0.0467568	0.0134554	0.0822711	0.0148649	0.079317	0.00806721	0.0852675	0.0121795	0.0290728	0.0279112	0.00319724	0.118919	0.00164653	0.00178284
			ref: ALIPP6/georem	13.3	13.3	43	0.197	109	109	14.3	14	0.52	6.5	0.609	1.89	0.37	2.37	1.09	0.517	1.85	0.35	2.55	0.56	1.7	0.24	1.64	0.248	0.57	0.57	0.036	3.7	0.03	0.023
			accuracy	1.0021	1	0.932782	1.01287	1.00809	1.00057	0.894518	0.951493	0.98853	1.00499	1.01464	0.992091	1.01337	0.98743	0.99848	0.985592	0.998653	0.973089	0.974861	0.955462	0.960964	0.902032	0.96115	0.937028	0.990256	0.983843	0.968914	1.05993	1.0662	1.37706
	Sheet name	Std glass name	n=	CaO (43)	CaO (44)	Sc45 -> 45	Rb85 -> 85	Sr86 -> 86	Sr88 -> 88	Y89 -> 89	Zr90 -> 90	Nb93 -> 93	Ba137 -> 137	La139 -> 139	Ce140 -> 140	Pr141 -> 141	Nd146 -> 146	Sm147 -> 147	Eu153 -> 153	Gd157 -> 157	Tb159 -> 159	Dy163 -> 163	Ho165 -> 165	Er166 -> 166	Tm169 -> 169	Yb172 -> 172	Lu175 -> 175	Hf177 -> 177	Hf178 -> 178	Ta181 -> 181	Pb208 -> 208	Th232 -> 232	U238 -> 238
	29-11-17	ATHO-G	7	1.6451	1.67	5.97677	56.4137	80.9608	82.3818	91.4967	468.262	52.4878	480.666	49.9069	109.444	13.4382	55.3252	12.9346	2.49464	14.1807	2.3579	15.3149	3.1398	9.8327	1.48841	9.35522	1.52079	12.4478	12.6331	3.30775	5.20787	6.81085	2.25081
			SD	0.0955129	2.39836e-16	0.437021	2.7353	4.6519	2.46862	2.59006	12.7238	2.07654	17.273	1.58663	4.68503	0.441793	1.68156	0.428773	0.108854	0.340023	0.11017	0.401946	0.135415	0.450027	0.0525904	0.421857	0.0622015	0.559418	0.379943	0.0952133	0.284098	0.238407	0.10098
			RSD	5.80591	1.43614e-14	7.31201	4.84865	5.74586	2.99656	2.83077	2.71724	3.95623	3.59355	3.17918	4.28074	3.28759	3.03941	3.31492	4.36352	2.39778	4.67235	2.62454	4.31286	4.57684	3.53332	4.50931	4.09008	4.49412	3.00752	2.87849	5.45518	3.5004	4.4864
	30-11-17	ATHO-G	7	1.69709	1.67	5.96727	64.5589	95.2408	95.2436	102.196	530.471	61.3707	560.785	57.2045	126.746	15.7665	64.5708	14.9678	2.8558	15.207	2.6232	17.5355	3.59091	10.5748	1.65123	10.4893	1.73351	13.8866	13.7724	3.82494	5.57585	7.57057	2.18956
			SD	0.0343116	2.39836e-16	0.248444	1.50906	3.65886	2.05797	1.13378	5.21991	0.702454	6.28842	1.21988	0.977685	0.0614155	0.93472	0.405295	0.0933068	0.354866	0.0830616	0.360964	0.128991	0.187845	0.0243689	0.524188	0.0496429	0.655463	0.487275	0.135321	0.26034	0.245403	0.103037
			RSD	2.02179	1.43614e-14	4.16344	2.33749	3.84169	2.16075	1.10942	0.984013	1.14461	1.12136	2.13249	0.771371	0.389531	1.44759	2.70778	3.26727	2.33357	3.16642	2.05847	3.59216	1.77634	1.4758	4.99734	2.86372	4.72012	3.53805	3.53785	4.66906	3.24154	4.70585
	19-03-18	ATHO-G	6	1.67928	1.67	5.87925	57.9097	95.2765	94.119	99.8384	528.167	59.6889	552.568	57.1738	124.929	15.58	62.5352	14.4599	2.88418	15.0822	2.5308	16.7893	3.61015	10.2908	1.65173	10.3015	1.65204	14.2801	13.4232	3.72189	5.28841	7.63444	2.21412
			SD	0.0809223	0	0.356425	3.30158	4.35821	3.23253	4.60831	21.547	1.5368	8.7009	1.04644	2.99781	0.474887	1.44342	0.390594	0.119872	0.221555	0.0380802	0.2566	0.104075	0.254018	0.0433573	0.401827	0.061531	0.372797	0.197524	0.0606347	0.190582	0.258139	0.0947815
			RSD	4.81887	0	6.06242	5.70125	4.57427	3.43451	4.61577	4.07959	2.57468	1.57463	1.83027	2.39961	3.04805	2.30817	2.70123	4.15618	1.46899	1.50467	1.52836	2.88285	2.4684	2.62496	3.90068	3.72454	2.61061	1.47151	1.62914	3.60376	3.38125	4.28078
	20-03-18	ATHO-G	10	1.65538	1.67	5.51805	60.1432	95.3802	95.4156	98.3877	518.069	59.6735	544.105	56.1047	122.839	15.3816	63.0034	14.5486	2.84742	14.6335	2.49065	16.7868	3.48938	10.2745	1.6157	10.5543	1.54525	13.3661	13.5703	3.71465	5.29623	7.43994	2.07574
			SD	0.0601142	2.34056e-16	0.220866	3.13968	6.02107	5.58445	5.76666	26.1717	2.01524	49.1116	4.54109	11.0573	1.42461	5.35361	1.16323	0.275238	1.28777	0.212061	1.60826	0.380152	0.804738	0.14426	0.826384	0.108669	0.807868	0.814731	0.241157	0.423128	0.524964	0.167102
			RSD	3.63145	1.40153e-14	4.0026	5.22034	6.3127	5.85276	5.86115	5.05177	3.37711	9.02613	8.09396	9.00145	9.26177	8.49733	7.99547	9.66623	8.80012	8.51427	9.58048	10.8946	7.8324	8.92863	7.82984	7.03247	6.04414	6.00379	6.49204	7.98922	7.05603	8.05021
	21-03-18	ATHO-G	6	1.6851	1.67	5.41769	59.1171	93.895	93.9757	95.9475	505.824	60.1472	556.587	55.8285	125.302	15.2774	62.334	14.2015	2.74762	14.4768	2.49651	16.1903	3.53407	9.96946	1.59812	10.3175	1.47358	13.1618	12.7316	3.69896	5.24168	7.44218	2.15601
			SD	0.0886427	0	0.283388	2.75826	5.31287	4.19676	3.8142	25.064	2.13774	38.3517	4.05686	9.56442	1.16361	4.30204	1.05843	0.228058	1.03534	0.265863	1.48969	0.290512	0.710941	0.128696	0.819417	0.127547	0.735743	0.811318	0.221403	0.372274	0.36426	0.168572
			RSD	5.26038	0	5.2308	4.66577	5.65831	4.46579	3.9753	4.95507	3.55419	6.89051	7.26665	7.63311	7.61658	6.90159	7.45297	8.30019	7.15169	10.6494	9.20113	8.22034	7.13119	8.05295	7.942	8.6556	5.58998	6.37249	5.98553	7.1022	4.89453	7.8187
	22-03-18	ATHO-G	10	1.6139	1.67	5.52849	60.4693	96.5	94.6598	97.5032	513.435	60.1337	551.899	55.6625	124.107	15.4843	62.2675	14.4041	2.88313	14.9012	2.45722	16.0246	3.41526	10.3451	1.58726	10.6478	1.59885	13.2385	13.1272	3.72287	5.35382	7.48466	2.19374
			SD	0.0784753	2.34056e-16	0.326677	1.68401	3.41804	3.24152	3.36696	19.6215	1.72734	37.9288	3.7456	7.59858	0.977281	4.00368	0.698303	0.208728	1.08606	0.238946	1.31086	0.252405	0.797123	0.0982742	0.742214	0.143625	0.647933	0.784883	0.275044	0.320004	0.363302	0.148713
			RSD	4.86248	1.40153e-14	5.90898	2.7849	3.54201	3.42439	3.45318	3.82162	2.87249	6.87242	6.72912	6.12258	6.31142	6.42981	4.84794	7.23962	7.2884	9.72422	8.18032	7.39051	7.70529	6.19144	6.97059	8.98302	4.8943	5.97904	7.38794	5.97712	4.85396	6.77896
	19-04-18	ATHO-G	10	1.71258	1.67	5.80176	66.2158	94.6574	94.6682	103.58	540.163	59.4606	540.918	56.0571	121.516	15.2702	62.6701	14.6966	2.80221	15.2255	2.64412	17.0397	3.4563	11.2448	1.62748	10.8453	1.56462	13.8759	14.0139	3.78898	5.5253	7.63072	2.05835
			SD	0.0717539	2.34056e-16	0.393738	2.2261	5.66595	2.45928	2.74005	15.0619	1.54449	13.7468	1.32989	2.76326	0.422338	2.02453	0.545342	0.21695	0.54607	0.15245	0.820852	0.104668	0.455988	0.0543608	0.518992	0.0562355	0.525682	0.670886	0.0902276	0.326584	0.478569	0.205497
			RSD	4.18981	1.40153e-14	6.78653	3.36188	5.98575	2.59779	2.64534	2.78841	2.59749	2.54138	2.37238	2.27399	2.76577	3.23046	3.71067	7.74209	3.58655	5.76562	4.81729	3.02834	4.0551	3.34019	4.78541	3.59421	3.78846	4.78729	2.38132	5.9107	6.27161	9.98358
		n=	56	1.66977	1.67	5.72704	60.6897	93.1301	92.9234	98.4214	514.913	58.9946	541.075	55.4197	122.126	15.1712	61.8152	14.3161	2.78786	14.8153	2.51434	16.5259	3.46227	10.3617	1.60285	10.3587	1.58409	13.4653	13.3245	3.68286	5.3556	7.43048	2.16262
				0.0337701	2.02698e-16	0.233676	3.51995	5.42357	4.67823	4.03697	23.5456	2.93744	27.498	2.50848	5.8441	0.784027	2.96784	0.654917	0.138034	0.398026	0.0979612	0.736106	0.158396	0.460415	0.0560695	0.480906	0.0868626	0.60535	0.518741	0.171535	0.141513	0.285314	0.0713996
			ref: ALIPP6/georem	1.7	1.7	7	65.3	94.1	95.1	94.5	512	62.4	547	55.6	121	14.6	60.9	14.2	2.76	15.3	2.51	16.2	3.43	10.3	1.52	10.5	1.54	13.7	13.7	3.9	5.67	7.4	2.37
			accuracy	1.0181	1.01796	1.22227	1.07597	1.01041	1.02342	0.960157	0.994343	1.05772	1.01095	1.00325	0.990778	0.962352	0.985195	0.991887	0.990007	1.03272	0.998272	0.980281	0.99068	0.994041	0.948312	1.01364	0.972167	1.01743	1.02818	1.05896	1.05871	0.995898	1.09589
	Sheet name	Std glass name		CaO (43)	CaO (44)	Sc45 -> 45	Rb85 -> 85	Sr86 -> 86	Sr88 -> 88	Y89 -> 89	Zr90 -> 90	Nb93 -> 93	Ba137 -> 137	La139 -> 139	Ce140 -> 140	Pr141 -> 141	Nd146 -> 146	Sm147 -> 147	Eu153 -> 153	Gd157 -> 157	Tb159 -> 159	Dy163 -> 163	Ho165 -> 165	Er166 -> 166	Tm169 -> 169	Yb172 -> 172	Lu175 -> 175	Hf177 -> 177	Hf178 -> 178	Ta181 -> 181	Pb208 -> 208	Th232 -> 232	U238 -> 238
	22-03-18	LIP	10	0.759956	0.732997	1.51887	294.86	16.1464	16.0169	40.621	179.029	38.1671	16.9183	62.1383	124.456	13.0806	42.5351	8.11709	0.157812	6.52386	1.03074	6.29208	1.32772	4.13356	0.649969	4.52867	0.713109	6.23438	6.28844	2.62867	29.6969	52.8552	15.7789
			SD	0.0446518	1.17028e-16	0.394017	19.8314	2.66642	1.13279	2.92797	13.3581	2.38173	1.87602	6.31568	11.9951	1.33566	4.52956	0.935226	0.032845	0.972173	0.142587	0.811902	0.172826	0.475582	0.0811282	0.458652	0.0923402	0.643146	0.601293	0.227606	3.00503	4.50047	1.31275
			RSD	5.87558	1.59657e-14	25.9415	6.7257	16.5141	7.07245	7.20803	7.46138	6.24028	11.0887	10.1639	9.63801	10.2111	10.649	11.5217	20.8127	14.9018	13.8334	12.9036	13.0167	11.5054	12.4819	10.1278	12.949	10.3161	9.56188	8.65861	10.119	8.51472	8.31961
	19-04-18	LIP	10	0.734518	0.732997	1.49996	305.014	17.2447	16.2898	44.4329	191.951	36.7627	16.6368	64.0607	123.267	13.12	43.2457	8.57553	0.131606	6.78233	1.13638	6.99471	1.40377	4.59463	0.692258	4.67263	0.712068	6.81948	6.53374	2.58868	29.4216	55.5034	14.3777
			SD	0.0904082	1.17028e-16	0.259526	12.4567	3.48462	0.565028	1.53109	6.75099	1.20902	0.711948	1.71003	3.90199	0.355245	2.17158	0.314299	0.0252747	0.532176	0.0593137	0.292402	0.102173	0.228729	0.0592655	0.246025	0.0495343	0.439598	0.362841	0.103403	1.63579	3.21116	0.909615
			RSD	12.3085	1.59657e-14	17.3022	4.08398	20.2069	3.4686	3.44586	3.51704	3.28871	4.27935	2.66939	3.16547	2.70766	5.02151	3.66507	19.2048	7.84651	5.21951	4.18033	7.27845	4.97817	8.56119	5.26523	6.9564	6.44621	5.55334	3.99441	5.55983	5.78553	6.32658
		n=	20	0.747237	0.732997	1.50941	299.937	16.6955	16.1534	42.5269	185.49	37.4649	16.7776	63.0995	123.862	13.1003	42.8904	8.34631	0.144709	6.6531	1.08356	6.64339	1.36575	4.36409	0.671113	4.60065	0.712588	6.52693	6.41109	2.60868	29.5593	54.1793	15.0783
				0.0179875	0	0.0133708	7.1806	0.776655	0.192988	2.69546	9.13677	0.993071	0.199041	1.35934	0.840596	0.0278705	0.502451	0.32417	0.0185303	0.182766	0.0747023	0.496833	0.0537732	0.326025	0.0299029	0.101797	0.000736197	0.413732	0.173453	0.0282762	0.194653	1.87256	0.99084
			ref: ALIPP6	0.732997	0.732997	1.52	295.6	15.51	15.51	36.44	180	31.9	23.3	60.54	117.7	12.65	41.8	8.12	0.137	7.72	1.12	6.6	1.4	4.19	0.68	4.53	0.67	6.4	6.4	2.275	24.7	47.23	14.68
			accuracy	0.980944	1	1.00701	0.98554	0.92899	0.960172	0.856869	0.970402	0.851464	1.38876	0.959436	0.950254	0.965628	0.974578	0.972885	0.946727	1.16036	1.03363	0.993468	1.02508	0.960108	1.01324	0.984644	0.940234	0.980553	0.998271	0.87209	0.835609	0.871735	0.973584
	Sheet name	Std glass name
	19-04-18	LGM	9	1.18417	1.17676	4.85297	145.034	105.664	103.676	22.5245	221.658	8.74177	773.227	21.6342	43.0765	4.99285	18.3294	3.69375	0.581208	3.45858	0.571563	3.52758	0.723497	2.36085	0.366187	2.53049	0.387089	5.73515	5.76192	0.893954	17.3163	13.8157	4.8273
			SD	0.120102	0	0.401982	3.66893	4.05289	2.88172	0.878115	6.78394	0.303629	20.5179	0.683924	1.17682	0.132856	0.554004	0.297867	0.0466838	0.238954	0.0330308	0.317769	0.0420268	0.136968	0.0374652	0.130779	0.0254604	0.216494	0.290759	0.045795	1.09992	0.650713	0.313941
			RSD	10.1423	0	8.2832	2.5297	3.83565	2.77953	3.89848	3.06054	3.47331	2.65354	3.1613	2.73194	2.66092	3.0225	8.06408	8.03222	6.909	5.77902	9.00812	5.80884	5.80161	10.2312	5.16813	6.57739	3.77487	5.04622	5.12275	6.35192	4.70997	6.50344
			ref: ALIPP6	1.17676	1.17676	4.4	149	108	108	25	219	8.9	807	24	47	4.7	19	4.3	0.66	3.7	0.66	4.08	0.95	2.6	0.37	2.6	0.41	6.2	6.2	0.95	24	15.1	5.8
			accuracy	0.993737	1	0.90666	1.02734	1.02211	1.0417	1.1099	0.988009	1.0181	1.04368	1.10935	1.09108	0.941346	1.03659	1.16413	1.13557	1.0698	1.15473	1.1566	1.31307	1.1013	1.01041	1.02747	1.05919	1.08105	1.07603	1.06269	1.38598	1.09296	1.2015

## Sheet: Age model
	Depth	Age (calage sur Stack Low Lat)	d18O	d13C
	cm	kyr
	0	2.2	-3.02	1.34
	10	3.19939	-2.9	1.385
	20	4.19879	-3.06	1.55
	30	5.19818	-3.06	1.15
	40	6.19757	-3.22	1.14
	50	8.18827	-2.74	1.09
	60	10.179	-2.63	0.83
	70	12.1697	-2.115	1.085
	80	14.1604	-1.615	1.05
	90	16.1511	-1.11	1.12
	100	18.6024	-1.16	1.36
	110	21.0538	-1.24	1.42
	120	23.5052	-1.32	1.19
	130	25.9565	-1.36	1.2
	140	28.4079	-1.35	1.59
	148	30.369	-1.43	1.27
	159	33.3106	-1.71	1.05
	169	35.762	-1.95	0.87
	179	38.2133	-1.97701	1.49877
	189	40.6647	-1.73	1.52
	199	43.116	-1.44	1.17
	209	45.5674	-1.62	1.31
	219	48.0188	-1.89	1.35
	220	48.2639	-1.58951	1.37341
	224	49.2445	-1.70625	0.9787
	229	50.4701	-1.88	1.52
	230	50.7153	-1.87284	1.20653
	234	51.6958	-1.9977	1.05015
	239	52.9215	-1.76114	1.16136
	244	54.1472	-1.78803	1.24933
	249	55.3728	-2.3	0.98
	250	55.618	-1.94415	1.07629
	254	56.5985	-2.19088	0.76403
	259	57.8242	-1.88	1.07
	260	58.0693	-1.90028	0.9655
	264	59.0499	-2.21261	0.89917
	269	60.2756	-2.14421	0.70774
	270	60.5207	-1.94692	1.10701
	274	61.5012	-1.69744	0.89621
	279	62.7269	-1.81	0.76
	280	62.9721	-1.54846	0.97147
	284	63.9526	-1.47873	0.96756
	289	65.1783	-1.43	0.89
	290	65.4234	-1.69247	1.07332
	294	66.404	-1.76194	1.15914
	297	67.1394	-1.70207	1.15142
	299	67.6296	-1.53672	1.19885
	300	67.8748	-1.63	1.36
	301	68.1199	-1.59941	1.33696
	305	69.1005	-1.63598	1.26064
	307	69.5907	-1.57232	1.09979
	309	70.081	-1.84305	1.34369
	311	70.5959	-1.90372	1.02806
	313	71.1108	-1.91954	1.11897
	315	71.6257	-1.90946	1.17373
	317	72.1406	-2.62507	1.18666
	319	72.6555	-2.15957	1.37393
	321	73.1703	-2.22911	1.14396
	323	73.6852	-2.24491	1.38123
	325	74.2001	-2.54723	1.32914
	327	74.715	-2.73558	1.112
	329	75.2299	-2.8444	1.26992
	331	75.7448	-2.80778	1.37583
	333	76.2597	-2.74739	1.09125
	335	76.7746	-2.74425	1.11301
	337	77.2895	-2.78979	1.23188
	339	77.8044	-2.58249	1.18531
	341	78.3192	-2.57152	1.21434
	343	78.8341	-2.26348	1.20045
	344	79.0916	-2.32	1.26
	347	79.8639	-2.09844	1.21469
	349	80.3788	-2.22939	1.21709
	351	80.8937	-2.12032	1.07106
	354	81.666	-2.06	1.36
	355	81.9235	-2.11179	1.18172
	357	82.4384	-2.08432	1.35353
	360	83.2107	-1.91	1.38
	361	83.4681	-2.28024	1.04543
	363	83.983	-2.44607	1.11641
	365	84.4979	-2.22355	1.04333
	367	85.0128	-1.91552	0.96207
	369	85.5277	-2.11232	1.1976
	371	86.0426	-2.08799	1.09536
	372	86.3	-2.03	1.09
	373	86.5575	-2.05119	1.1351
	375	87.0724	-2.12661	1.17275
	377	87.5873	-2.07759	1.0627
	379	88.1022	-2.14935	0.97273
	381.5	88.7458	-2.26	0.87
	384	89.3894	-2.52	0.77
	385	89.6468	-2.30065	1.13067
	386	89.9043	-2.57	1.18
	388	90.4192	-2.44	1.12
	389	90.6766	-2.36	1.49
	392	91.2447	-2.37	1.19
	394	91.6234	-2.14049	1.02623
	395	91.8128	-2.73	1.07
	399	92.5702	-2.41	0.95
	404	93.517	-2.76934	1.1793
	409	94.4638	-2.76	1.06
	419	96.3573	-2.92451	1.04978
	429	98.2509	-3	1.18
	439	100.144	-2.75	1.01
	444	101.091	-2.30757	0.98925
	451	102.417	-2.52	1.33
	460	104.121	-2.42	0.92
	469	105.825	-2.23	0.69
	479	109.142	-2.62	0.91
	489	112.459	-2.58	1.23
	499	115.775	-3.01	0.94
	509	119.092	-3.45496	0.7633
	519	122.409	-3.62	1.09
	529	125.725	-3.31	0.97
	539	127.269	-1.65	0.47
	549	128.812	-1.85	0.37
	559	130.355	-1.44	0.54
	569	131.899	-1.52	0.78
	579	133.442	-1.17	0.99
	589	134.986	-1.895	0.74
	595	135.912	-1.23	1.33
	602	136.992	-1.14	0.89
	611	138.381	-1.38	0.98
	620	139.77	-1.07	0.84
	629	141.159	-1.62	0.99
	639	142.702	-1.28	0.97
	649	144.246	-1.56	1.35
	659	145.789	-1.53	0.98
	669	147.333	-1.62	0.84
	679	148.876	-1.58	0.8
	689	150.419	-1.13	1.04
	699	151.963	-1.55	0.81
	709	153.506	-1.26	0.97
	719	155.049	-1.27	1.17
	729	156.593	-1.08	1.05
	739	158.136	-1.41	0.975
	751	159.988	-1.32	0.78
	760	161.377	-1.74	0.91
	769	162.766	-1.29	0.97
	779	164.31	-1.43	0.73
	789	165.853	-1.78	1.07
	799	167.397	-1.88	1.56
	809	168.94	-1.5	1.13
	819	170.483	-1.39	1.13
